# Supplementary material for: Reduced interleukin-18 secretion by human monocytic cells in response to infections with hyper-virulent Streptococcus pyogenes
Source: J Biomed Sci. 2024 Feb 27;31:26. doi: 10.1186/s12929-024-01014-9 (PMC10898077; doi:10.1186/s12929-024-01014-9)
Supplement: Supplementary file 2 — Additional file 2: Table S2. CovR/S phenotype of GAS isolates recovered from the INFECT cohort. Type of infection (poly-/monomicrobial), involvement of septic shock, CovR/CovS mutations as identified by bioinformatics, and CovR/S functionality. Data was published in [51] and re-analyzed based on CovR/S functionality. CovR/S functionality was assessed by literature review (Table S2) and protein structure prediction (Fig. S10). Yellow color indicates dysfunctional CovR/S system. Table S5. Statistical analyses of the abundance patterns of proteins of (un)infected moDCs 6 h and 24 h post indicated infections. Color code: blue: log2 fold change below 0; red: log2 fold change above 0. [file 12929_2024_1014_MOESM2_ESM.xlsx]

## Sheet: Table S2
	Patient-ID	Type	Septic_Shock	CovR	CovS	Functional
1	2002	mono	1		M1->I	no
2	2006	mono	1		I332->V	yes
3	2015	mono	0			yes
4	2017	mono	0		E226->G	no
5	2028	mono	0			yes
6	2056	mono	0	V128->A		yes
7	2058	poly	0		E226->G; D303->N	no
8	2060	mono	1		I332->V	yes
9	2068	mono	1		I332->V	yes
10	2075	mono	0		I332->V	yes
11	2077	poly	1		I332->V	yes
12	2080	mono	0			yes
13	2084	poly	1		I332->V	yes
14	2085	poly	1		I332->V	yes
15	2092	poly	1		I332->V	yes
16	2094	mono	1		I332->V	yes
17	2096	mono	1			yes
18	2131	mono	1		M228->I; G357->D; K498->N	no
19	2132	mono	1			yes
20	2146	mono	0		I332->V	yes
21	2154	mono	1		D327->N	no
22	2174	mono	1			yes
23	2175	mono	1			yes
24	3005	mono	0			yes
25	3008	mono	0	R114->C	E226->G; D303->N	no
26	3009	mono	1		I332->V	yes
27	3010	mono	1		E133->-	no
28	3012	mono	0	M170->I		no
29	3016	mono	1	R203->S		no
30	3017	mono	1			yes
31	3019	poly	1	R36->C; T80->A	I332->V	no
32	3021	mono	0		E133->D; I332->V	yes
33	3032	poly	1			yes
34	3033	mono	1			yes
35	3041	mono	1			yes
36	3043	mono	0		R283->-	no
37	3054	mono	1		K263->-; L264->-; E265->-; T266->-; H267->-; T268->-; K269->-; L270->-; Q271->-; S272->-; R273->-; F274->-; I275->-; S276->-; D277->-; V278->-; S279->-; H280->-; E281->-; L282->-; R283->-; T284->-; P285->-; V286->-; A287->-; I288->-; I289->-; K290->-; G291->-; H292->-; I293->-; G294->-; L295->-; L296->-; Q297->-; R298->-; W299->-; G300->-; K301->-; D302->-; D303->-; S304->-; D305->-; I306->-; L30…	no
38	3061	mono	1	T74->M	I332->V	no
39	4008	mono	1		I332->V	yes
40	4009	mono	0		E226->G	no
41	5003	mono	1	M170->I		no
42	5004	poly	1		E226->G	no
43	5006	mono	1		I332->V	yes
44	5010	mono	1			yes
45	5011	mono	0		I332->V	yes
46	5012	mono	1		Q4->-; E226->G	no
47	5013	mono	1			yes
48	5020	mono	0		E252->G; H491->Q; I492->A; P493->Q; L494->S; A495->K; Q496->E; K498->-; E499->-; S500->-	no
49	5022	mono	1		I332->V	yes
50	5024	mono	1		Truncated from Y443	no
51	5031	mono	1		I332->V; L411->F	no
52	5032	mono	1	Y198->-		no
53	5033	mono	0	T74->M	I332->V	no
54	5048	mono	1		G461->S	no
55	6013	mono	1		I332->V	yes
56	6016	mono	0		I332->V	yes
57	6018	mono	0		I332->V	yes
58	6025	mono	0		I332->V	yes
59	6026	mono	1		K498->N	no
60	6028	Mono	1		R104->H; M125->I; E418->-; A419->-; I420->-; V421->-; R422->-; V423->-; Q424->-; D425->-; K426->-; G427->-; E428->-; G429->-; I430->-; S431->-; K432->-; D434->A; K498->N	no
61	6029	poly	0		I332->V	yes
62	6033	mono	0			yes
63	6039	mono	1		I332->V	yes
64	6040	Mono	1		E226->G	no
65	6045	mono	1			yes
66	6057	mono	1		E226->G	no
67	6058	mono	1		E226->G	no
	Other strains used in this study
1	5448	-			I332->V	yes
2	5448AP	-			truncated from aa300	no
3	MGAS5005	-			truncated from aa202	no
4	5626	-				yes
5	8157	-			I332->V	yes
6	8003	-			T214->P	no

## Sheet: Table S5
PG.ProteinGroups	first protein per PG	protein name	protein name_description	5448AP_24h/5448AP_6h|signal_log2_ratio	5448AP_24h/5448AP_6h|raw_p_value	5448AP_24h/5448AP_6h|adjusted_p_value	5448AP_24h/unst_24h|signal_log2_ratio	5448AP_24h/unst_24h|raw_p_value	5448AP_24h/unst_24h|adjusted_p_value	5448AP_24h/WT_5448_24h|signal_log2_ratio	5448AP_24h/WT_5448_24h|raw_p_value	5448AP_24h/WT_5448_24h|adjusted_p_value	5448AP_6h/unst_6h|signal_log2_ratio	5448AP_6h/unst_6h|raw_p_value	5448AP_6h/unst_6h|adjusted_p_value	5448AP_6h/WT_5448_6h|signal_log2_ratio	5448AP_6h/WT_5448_6h|raw_p_value	5448AP_6h/WT_5448_6h|adjusted_p_value	unst_24h/unst_6h|signal_log2_ratio	unst_24h/unst_6h|raw_p_value	unst_24h/unst_6h|adjusted_p_value	WT_5448_24h/unst_24h|signal_log2_ratio	WT_5448_24h/unst_24h|raw_p_value	WT_5448_24h/unst_24h|adjusted_p_value	WT_5448_24h/WT_5448_6h|signal_log2_ratio	WT_5448_24h/WT_5448_6h|raw_p_value	WT_5448_24h/WT_5448_6h|adjusted_p_value	WT_5448_6h/unst_6h|signal_log2_ratio	WT_5448_6h/unst_6h|raw_p_value	WT_5448_6h/unst_6h|adjusted_p_value
A0A0B4J2D5;P0DPI2	A0A0B4J2D5	GAL3B_HUMAN	Putative glutamine amidotransferase-like class 1 domain-containing protein 3B, mitochondrial	0.0993667	0.18212	0.357036	0.0914289	0.300275	0.493607	0.0728305	0.00666765	0.0719418	0.121271	0.0303926	0.424191	0.1114	0.302169	1	0.0912486	0.0292084	0.372949	0.0180153	0.983002	1	0.0140863	0.996968	1	0.00987115	0.999788	1
A0A0U1RRL7	A0A0U1RRL7	MMPOS_HUMAN	Protein MMP24OS	1.35128	0.00631497	0.0244407	1.03154	0.00664791	0.0221269	-0.434254	0.289713	0.805249	-0.872327	0.49486	1	-1.03094	0.0596472	1	-0.552584	0.685821	1	1.46579	0.0013389	0.0055246	0.754598	0.0309693	0.0992919	0.158612	0.586447	1
A0AV96	A0AV96	RBM47_HUMAN	RNA-binding protein 47	0.519404	4.58077e-14	1.22882e-12	0.634422	1.23049e-18	4.41467e-17	-0.111226	0.00247258	0.0345924	0.0344588	0.993725	1	-0.0610106	0.889851	1	-0.0839495	0.904145	1	0.721006	9.28921e-20	3.01796e-18	0.56872	2.52366e-11	5.74256e-10	0.0297132	0.997242	1
A0AVT1	A0AVT1	UBA6_HUMAN	Ubiquitin-like modifier-activating enzyme 6	0.227227	8.04824e-08	1.02318e-06	0.242288	2.98038e-09	4.18972e-08	-0.075366	0.313119	0.835747	0.0295239	0.999947	1	0.144437	0.334013	1	0.0134414	0.999999	1	0.247258	2.05687e-10	2.89846e-09	0.470807	5.48445e-10	1.04473e-08	-0.116727	0.744654	1
A0FGR8	A0FGR8	ESYT2_HUMAN	Extended synaptotagmin-2	0.0971454	0.252702	0.455268	0.218294	0.00416081	0.0149738	0.0184644	0.786621	1	0.0551765	0.763726	1	0.0720495	0.473582	1	-0.0672917	0.907128	1	0.158968	0.000757735	0.00336209	0.153831	0.0352484	0.109762	-0.0375872	0.998274	1
A0JNW5	A0JNW5	BLT3B_HUMAN	Bridge-like lipid transfer protein family member 3B	-0.242781	2.26288e-05	0.000183287	-0.196286	0.000645757	0.00297822	-0.0226207	0.999995	1	0.0145572	0.999997	1	0.029475	0.995267	1	-0.00321519	0.999921	1	-0.172463	0.0120931	0.0367187	-0.206265	0.023536	0.0793306	0.0186714	0.999978	1
A0MZ66	A0MZ66	SHOT1_HUMAN	Shootin-1	-0.0690647	0.528996	0.773779	-0.105202	0.0192018	0.0539348	-0.0859084	0.000622284	0.0125056	-0.0208417	0.999874	1	-0.00762929	1	1	0.0011675	1	1	-0.0515525	0.803482	1	-0.0105306	1	1	-0.039986	0.993691	1
A1A4S6	A1A4S6	RHG10_HUMAN	Rho GTPase-activating protein 10	-0.040177	0.822504	1	-0.123229	0.0180297	0.051084	-0.0146335	0.975329	1	0.00846112	0.999988	1	0.0759493	0.698576	1	0.149736	3.22206e-05	0.00392555	-0.131338	0.0214721	0.0589329	-0.0300528	0.996039	1	-0.00480921	1	1
A1L0T0	A1L0T0	HACL2_HUMAN	2-hydroxyacyl-CoA lyase 2	0.0393924	0.919956	1	0.094031	0.441175	0.659803	0.164667	0.150636	0.566407	0.124262	0.20746	1	0.0489053	0.956155	1	0.0271513	0.98365	1	-0.0530591	0.881643	1	-0.0559467	0.956542	1	0.098568	0.721047	1
A1X283	A1X283	SPD2B_HUMAN	SH3 and PX domain-containing protein 2B	-0.000937471	1	1	-0.171714	0.150707	0.286086	0.169866	0.01818	0.143554	0.0115625	0.999996	1	0.0845159	0.664173	1	0.308775	0.10141	0.691198	-0.354358	8.25988e-05	0.000458725	-0.0534706	0.962075	1	0.031497	0.999963	1
A2A288	A2A288	ZC12D_HUMAN	Probable ribonuclease ZC3H12D	-0.451609	0.000687713	0.00376921	-0.251444	0.0012827	0.00538883	0.0439824	0.779564	1	-0.139083	0.233631	1	0.0247899	0.975401	1	0.0157823	0.999484	1	-0.359143	0.0778157	0.171077	-0.466207	0.0645426	0.178292	-0.228185	0.168759	0.959091
A2RRP1	A2RRP1	NBAS_HUMAN	NBAS subunit of NRZ tethering complex	-0.0851812	0.504654	0.74809	0.0622075	0.920913	1	0.108149	0.234034	0.715503	0.0668965	0.594535	1	0.0689645	0.70468	1	-0.0725492	0.803394	1	-0.0730097	0.736419	0.9543	-0.18585	0.300689	0.563036	-0.0426725	0.963097	1
A3KMH1	A3KMH1	VWA8_HUMAN	von Willebrand factor A domain-containing protein 8	0.0318465	0.998254	1	-0.187743	0.0267121	0.0701763	0.0968867	0.619633	1	-0.0895318	0.547838	1	-0.122185	0.364635	1	-0.000472781	1	1	-0.224746	0.00703715	0.023068	-0.241619	0.0119038	0.0455287	-0.0765026	0.939564	1
A3KN83	A3KN83	SBNO1_HUMAN	Protein strawberry notch homolog 1	-0.281748	0.0399381	0.109806	0.0228013	0.959661	1	-0.132664	0.279015	0.787983	0.124429	0.311146	1	0.149855	0.275882	1	-0.171921	0.134141	0.769685	0.0993981	0.347401	0.55372	0.0178063	0.979244	1	-0.0254262	0.959479	1
A4D1P6	A4D1P6	WDR91_HUMAN	WD repeat-containing protein 91	-0.0166961	0.995062	1	-0.35216	0.000468491	0.00225122	0.0447953	0.803983	1	-0.195414	0.0774743	0.689955	-0.0833174	0.528615	1	0.120911	0.471054	1	-0.412129	0.000213289	0.00108651	-0.124795	0.277146	0.530177	-0.166537	0.217176	1
A5D8V6	A5D8V6	VP37C_HUMAN	Vacuolar protein sorting-associated protein 37C	-0.139683	0.585814	0.831111	0.345075	0.0672825	0.150605	0.0112894	0.939177	1	0.00893008	0.996386	1	-0.0533046	0.674952	1	-0.360003	0.037848	0.435867	0.0130182	0.994707	1	-0.224109	0.0374705	0.11527	0.0640743	0.679037	1
A5YKK6	A5YKK6	CNOT1_HUMAN	CCR4-NOT transcription complex subunit 1	-0.197	2.88751e-05	0.000227884	-0.117496	0.0127275	0.0381109	0.0096676	1	1	0.00991674	1	1	-0.021149	0.999987	1	-0.0259646	0.999999	1	-0.146331	0.000880611	0.00382317	-0.172834	5.82144e-05	0.000452109	0.0307878	0.999967	1
A6NC98	A6NC98	CC88B_HUMAN	Coiled-coil domain-containing protein 88B	-0.0250899	0.99988	1	0.0226132	0.999992	1	0.0404449	0.945344	1	0.00651438	1	1	0.0141556	1	1	-0.0470786	0.999999	1	-0.029017	0.999934	1	-0.114546	0.103465	0.253695	0.00156832	1	1
A6NDG6	A6NDG6	PGP_HUMAN	Glycerol-3-phosphate phosphatase	0.0136302	0.994648	1	-0.0438797	0.924497	1	0.0276175	0.959648	1	0.242248	0.19726	1	0.0914775	0.616651	1	0.299758	0.170356	0.844806	-0.0714972	0.709091	0.931687	0.0774902	0.657243	0.952554	0.15077	0.447338	1
A6NDU8	A6NDU8	RIMC1_HUMAN	RAB7A-interacting MON1-CCZ1 complex subunit 1	-0.088037	0.76811	0.987884	-0.120792	0.682146	0.903963	0.0770064	0.150706	0.566407	0.159678	0.543159	1	0.0289364	0.917784	1	0.192433	0.463291	1	-0.0484147	0.875123	1	-0.0572363	0.923557	1	0.224646	0.308936	1
A6NHR9	A6NHR9	SMHD1_HUMAN	Structural maintenance of chromosomes flexible hinge domain-containing protein 1	0.267976	3.83492e-05	0.000296648	0.417436	2.5271e-13	5.57679e-12	0.0886684	0.12392	0.505008	0.00933581	1	1	0.0161676	1	1	-0.150461	0.531266	1	0.318674	4.9915e-09	5.83806e-08	0.182566	0.0391633	0.119223	0.00182454	1	1
A6NJ78	A6NJ78	MET15_HUMAN	12S rRNA N4-methylcytidine	-0.14813	0.411099	0.646439	-0.566788	0.0418525	0.101932	-0.124552	0.776684	1	-0.103687	0.850744	1	-0.136307	0.906248	1	0.314972	0.108382	0.699576	-0.442236	0.0645363	0.146851	-0.159885	0.731106	1	0.0326202	0.968054	1
A6NJG2	A6NJG2	SWAHD_HUMAN	Ankyrin repeat domain-containing protein SOWAHD	-0.478337	0.0378956	0.10543	-0.356437	0.24883	0.427485	-0.146859	0.401144	0.952453	-0.0277022	0.864516	1	-0.056343	0.768486	1	-0.149602	0.530302	1	-0.209578	0.813604	1	-0.387821	0.526118	0.828193	0.0286408	0.915411	1
A8CG34	A8CG34	P121C_HUMAN	Nuclear envelope pore membrane protein POM 121C	-0.117817	0.237602	0.434081	0.0491605	0.90018	1	0.0184656	0.999823	1	-0.118946	0.182059	1	0.103893	0.57023	1	-0.285924	0.00524565	0.140076	0.0306949	0.940693	1	-0.0323895	0.868738	1	-0.22284	0.163098	0.94624
A8MWD9;P62308	A8MWD9	RUXGL_HUMAN	Putative small nuclear ribonucleoprotein G-like protein 15	-0.0532439	0.572172	0.817708	0.610624	0.00494494	0.0172851	-0.0136057	0.84991	1	0.00423999	0.994822	1	0.126001	0.574026	1	-0.81253	0.0372729	0.434207	0.668563	0.00174581	0.00697848	0.0347545	0.909316	1	-0.0701527	0.697272	1
A8MXV4	A8MXV4	NUD19_HUMAN	Acyl-coenzyme A diphosphatase NUDT19	0.222369	0.0176048	0.0565674	0.118177	0.17736	0.32771	0.0589852	0.763457	1	0.0578207	0.939292	1	0.245151	0.122225	1	0.084045	0.932615	1	-0.131234	0.153612	0.294822	0.265625	0.743585	1	-0.0248288	0.996661	1
A9UHW6	A9UHW6	MI4GD_HUMAN	MIF4G domain-containing protein	-0.649154	0.000470035	0.00273509	-0.828553	4.14096e-07	3.95692e-06	0.180944	0.116741	0.486947	-0.261132	0.0116308	0.239496	-0.0284204	0.870849	1	-0.0611649	0.643636	1	-0.922144	3.53603e-05	0.000211439	-0.858518	0.000154053	0.00106238	-0.141177	0.309265	1
B0I1T2	B0I1T2	MYO1G_HUMAN	Unconventional myosin-Ig [Cleaved into: Minor histocompatibility antigen HA-2	1.26927	5.56164e-60	1.20461e-57	1.39143	5.12299e-59	1.6644e-56	-0.123541	6.5618e-07	4.0393e-05	-0.0135661	1	1	-0.0310504	0.999699	1	-0.0792043	0.999824	1	1.44565	1.39805e-66	3.921e-64	1.41461	2.82963e-62	2.06846e-59	0.0535755	0.999909	1
B7ZAQ6;P0CG08	B7ZAQ6	GPHRA_HUMAN	Golgi pH regulator A	0.0512033	0.710265	0.937826	0.189205	0.352654	0.556826	0.0886845	0.503902	1	0.0428545	0.927991	1	0.0655646	0.748313	1	-0.095147	0.432345	1	0.10052	0.965466	1	0.0280833	0.983522	1	-0.02271	0.923271	1
C4AMC7;Q6VEQ5	C4AMC7	WASH3_HUMAN	Putative WAS protein family homolog 3	-0.0817147	0.377693	0.609646	-0.142171	0.129162	0.252622	-0.0786735	0.218471	0.691351	-0.0375506	0.864284	1	0.036396	0.940735	1	0.0357861	0.71361	1	-0.0763779	0.373178	0.583316	0.091571	0.769438	1	-0.146925	0.398884	1
C9J798;O43374	C9J798	RAS4B_HUMAN	Ras GTPase-activating protein 4B	-0.37602	0.000233702	0.00148392	-0.563293	9.78196e-08	1.05804e-06	0.0775793	0.670782	1	-0.156595	0.397201	1	0.0907273	0.784902	1	0.0210327	0.999131	1	-0.668751	6.17486e-09	7.15061e-08	-0.396029	8.65047e-05	0.000637128	-0.17871	0.456713	1
C9J7I0	C9J7I0	UMAD1_HUMAN	UBAP1-MVB12-associated	-0.0601989	0.655354	0.891488	-0.0928193	0.444931	0.664235	0.00404552	0.999081	1	-0.0547884	0.689465	1	-0.0336437	0.794797	1	-0.022168	0.816459	1	-0.0968649	0.426905	0.64778	-0.0978881	0.459922	0.753607	-0.0211448	0.942065	1
C9JLW8	C9JLW8	MCRI1_HUMAN	Mapk-regulated corepressor-interacting protein 1	0.224873	0.173775	0.344371	0.388355	0.0292604	0.0755474	-0.0620184	0.627589	1	0.108576	0.540083	1	0.000236465	0.859798	1	-0.0549059	0.982852	1	0.450374	0.00873492	0.0278223	0.287128	0.350833	0.626776	0.10834	0.728575	1
E9PAV3;Q13765	E9PAV3	NACAM_HUMAN	Nascent polypeptide-associated complex subunit alpha, muscle-specific form	-0.149925	0.0194414	0.061589	-0.159845	0.0463597	0.110839	-0.0237843	0.908729	1	-0.0118067	0.956225	1	0.0991093	0.616018	1	0.0309917	0.997136	1	-0.148587	0.0392673	0.0971796	0.00400236	0.999738	1	-0.180248	0.150762	0.909826
G9CGD6;Q8WWN9	G9CGD6	CNIPF_HUMAN	CNK3/IPCEF1 fusion protein	-0.522762	2.48617e-10	4.54348e-09	-0.408706	3.60485e-07	3.47874e-06	0.140699	0.0545903	0.301037	0.0783401	0.981525	1	0.250633	0.0589044	1	0.070929	0.993401	1	-0.583079	1.01267e-09	1.29303e-08	-0.468173	1.11108e-05	0.000101366	-0.0477306	0.99685	1
L0R6Q1	L0R6Q1	S35U4_HUMAN	SLC35A4 upstream open reading frame protein	0.220165	0.132942	0.282097	0.178398	0.0628652	0.142605	-0.00353484	0.990842	1	0.04935	0.61057	1	0.004597	0.999466	1	0.101736	0.191189	0.889292	0.070518	0.556691	0.789602	0.112963	0.14193	0.322208	0.17281	0.171391	0.965718
O00116	O00116	ADAS_HUMAN	Alkyldihydroxyacetonephosphate synthase, peroxisomal	-0.0551971	0.943377	1	-0.0517597	0.938517	1	0.0393259	0.673783	1	0.0232043	0.999499	1	0.08287	0.548094	1	-0.0139143	0.999997	1	-0.0846013	0.22534	0.396209	0.0071072	1	1	-0.00511098	1	1
O00139	O00139	KIF2A_HUMAN	Kinesin-like protein KIF2A	0.617576	4.30545e-15	1.22821e-13	0.628389	9.78844e-17	3.01278e-15	-0.0600792	0.756679	1	0.148976	0.0550698	0.584275	0.00249416	1	1	0.118503	0.254004	0.975259	0.668788	5.34229e-18	1.55431e-16	0.69398	6.50506e-17	2.45429e-15	0.168056	0.106757	0.801134
O00142	O00142	KITM_HUMAN	Thymidine kinase 2, mitochondrial	-0.000307878	0.999979	1	-0.0269526	0.987481	1	0.0577766	0.993281	1	-0.020461	0.965751	1	0.150711	0.436703	1	-0.177905	0.896946	1	0.0685399	0.81653	1	0.474258	0.0175052	0.0625308	-0.583623	0.164934	0.946551
O00148	O00148	DX39A_HUMAN	ATP-dependent RNA helicase DDX39A	-0.0948352	0.334787	0.556995	-0.158955	0.0151408	0.0441391	-0.0118022	0.94954	1	-0.0567979	0.544038	1	-0.142294	0.109379	1	-0.0945427	0.374461	1	-0.0998781	0.320728	0.5222	-0.0512509	0.739583	1	-0.0662654	0.720817	1
O00154	O00154	BACH_HUMAN	Cytosolic acyl coenzyme A thioester hydrolase	-0.215653	1.8023e-05	0.000149501	-0.368187	1.54685e-06	1.35216e-05	-0.0479396	0.55796	1	-0.0713242	0.960858	1	0.0389461	0.927714	1	0.0254058	0.999951	1	-0.323876	1.33811e-07	1.2724e-06	-0.0847591	0.914126	1	-0.106182	0.827748	1
O00159	O00159	MYO1C_HUMAN	Unconventional myosin-Ic	0.117657	0.0379641	0.10552	-0.0349273	0.994074	1	0.070152	0.0475858	0.274982	0.0545971	0.993388	1	0.0578096	0.968834	1	0.154355	2.83205e-05	0.00368041	-0.0776605	0.36615	0.575533	0.0923961	0.742144	1	-0.00956794	1	1
O00160	O00160	MYO1F_HUMAN	Unconventional myosin-If	-0.0648908	0.758556	0.980122	-0.0474421	0.969292	1	0.000304575	1	1	-0.0281581	0.999636	1	-0.0201066	0.999994	1	-0.0236106	0.999958	1	-0.0510327	0.846332	1	-0.0945858	0.34456	0.619234	-0.0203398	1	1
O00161	O00161	SNP23_HUMAN	Synaptosomal-associated protein 23	-0.0648625	0.488408	0.731236	-0.041461	0.789594	0.991103	0.0386856	0.295712	0.8138	-0.0821636	0.191462	1	0.00486744	0.999908	1	-0.0993678	0.00029956	0.0208551	-0.0801465	0.286422	0.478434	-0.153947	0.0529699	0.15252	-0.134025	0.139167	0.890073
O00170	O00170	AIP_HUMAN	AH receptor-interacting protein	-0.254066	6.0265e-05	0.000447246	-0.275785	2.43936e-05	0.000167033	0.0117625	0.999069	1	-0.0223549	0.977085	1	-0.0382783	0.929502	1	-0.0585976	0.028408	0.369784	-0.254715	9.04456e-07	7.43919e-06	-0.310239	4.47662e-07	5.40895e-06	-0.0213317	0.995487	1
O00178	O00178	GTPB1_HUMAN	GTP-binding protein 1	0.827364	5.56867e-25	3.42795e-23	0.770116	9.11409e-24	5.12492e-22	-0.00607282	0.999911	1	-0.0898174	0.32609	1	0.0788915	0.810895	1	0.0134613	0.999875	1	0.834459	1.13574e-23	4.67734e-22	0.903321	1.58423e-22	9.35818e-21	-0.0343648	0.996095	1
O00182	O00182	LEG9_HUMAN	Galectin-9	0.579134	5.88065e-10	1.01746e-08	0.546756	2.89502e-07	2.85499e-06	-0.153991	0.000117353	0.00326799	-0.17066	0.506822	1	-0.220389	0.000472595	0.0746956	-0.132573	0.887494	1	0.66495	2.52724e-10	3.52728e-09	0.532583	9.5266e-08	1.31395e-06	0.0370874	0.99457	1
O00186	O00186	STXB3_HUMAN	Syntaxin-binding protein 3	0.0754508	0.528439	0.773545	-0.0160857	0.996577	1	0.00112485	0.999998	1	-0.0549869	0.622805	1	-0.0354127	0.889858	1	0.00437207	0.999699	1	-0.0321399	0.964413	1	-0.00425414	0.999997	1	-0.0224105	0.994824	1
O00193	O00193	SMAP_HUMAN	Small acidic protein	-0.00529531	0.98603	1	-0.0442956	0.784695	0.989355	0.0226076	0.922438	1	-0.129142	0.203389	1	-0.0998702	0.37669	1	-0.090142	0.242785	0.961349	-0.0669033	0.76981	0.982079	-0.127773	0.79429	1	-0.0292721	0.903669	1
O00203	O00203	AP3B1_HUMAN	AP-3 complex subunit beta-1	-0.00545573	1	1	-0.0400968	0.970507	1	-0.0190931	0.924996	1	0.00790141	1	1	0.0140996	0.999999	1	0.015789	0.999978	1	-0.0181474	0.999909	1	0.0443348	0.997767	1	-0.0271207	0.999985	1
O00214	O00214	LEG8_HUMAN	Galectin-8	-0.698859	5.81679e-10	1.00939e-08	-0.961069	4.00968e-13	8.81526e-12	0.0124379	0.986595	1	-0.148684	0.153231	0.933435	-0.0577721	0.72737	1	0.179467	0.0494867	0.495545	-1.02938	6.68248e-15	1.49157e-13	-0.78955	1.19269e-10	2.45593e-09	-0.100069	0.559606	1
O00217	O00217	NDUS8_HUMAN	NADH dehydrogenase [ubiquinone] iron-sulfur protein 8, mitochondrial	0.0741519	0.596108	0.837625	0.0237221	0.943619	1	0.14258	0.0721132	0.358909	0.0206923	0.946374	1	-0.0594392	0.587793	1	-0.127939	0.893117	1	0.010763	0.996107	1	-0.141825	0.143027	0.323819	0.0721557	0.677745	1
O00221	O00221	IKBE_HUMAN	NF-kappa-B inhibitor epsilon	0.51757	2.45948e-08	3.3763e-07	0.0157397	0.992511	1	0.0321081	0.809059	1	-0.483247	9.0401e-07	9.97481e-05	0.142809	0.274815	1	-0.109431	0.437856	1	0.0218002	0.974508	1	0.682434	7.77752e-07	8.95333e-06	-0.667278	8.9461e-06	0.000726622
O00231	O00231	PSD11_HUMAN	26S proteasome non-ATPase regulatory subunit 11	0.0450069	0.999768	1	-0.0410878	0.943174	1	0.0375919	0.981582	1	0.00359621	1	1	0.1293	0.495824	1	0.0368678	0.970155	1	-0.058601	0.932206	1	0.0986159	0.451844	0.745173	0.0105185	1	1
O00232	O00232	PSD12_HUMAN	26S proteasome non-ATPase regulatory subunit 12	-0.0403843	0.873867	1	-0.0283468	0.983181	1	-0.00957933	0.999405	1	-0.0077969	0.999996	1	-0.00283018	1	1	-0.00593078	0.999995	1	-0.0282426	0.97878	1	-0.0181978	0.999912	1	7.92662e-06	1	1
O00233	O00233	PSMD9_HUMAN	26S proteasome non-ATPase regulatory subunit 9	-0.098294	0.40745	0.642255	-0.0400166	0.879135	1	-0.060706	0.8817	1	-0.099378	0.165871	0.968544	-0.140164	0.88637	1	-0.241398	0.102802	0.693556	-0.0718903	0.383529	0.595401	-0.186131	0.219055	0.444804	-0.121946	0.322953	1
O00244	O00244	ATOX1_HUMAN	Copper transport protein ATOX1	0.0132221	0.967535	1	0.0871871	0.457285	0.676157	-0.0966044	0.0056443	0.0643428	0.0820417	0.539601	1	-0.103949	0.21365	1	-0.0269958	0.994678	1	0.120702	0.13842	0.272186	0.0594483	0.681288	0.975079	0.196594	0.150293	0.909826
O00264	O00264	PGRC1_HUMAN	Membrane-associated progesterone receptor component 1	0.120303	0.14325	0.298017	0.313792	0.000192634	0.00103636	0.116604	0.00506404	0.0606854	0.0460419	0.830551	1	-0.00995494	0.994151	1	-0.0215602	0.772654	1	0.18643	0.0618786	0.141578	0.0305703	0.904895	1	0.0106116	0.997225	1
O00267	O00267	SPT5H_HUMAN	Transcription elongation factor SPT5	-0.216515	3.99167e-06	3.71709e-05	-0.124435	0.0420216	0.10218	0.00525575	1	1	-0.019402	0.998632	1	0.00165711	1	1	-0.0780869	0.0268261	0.364187	-0.0857001	0.130996	0.260833	-0.19593	0.000459201	0.00279439	-0.018265	0.999965	1
O00268	O00268	TAF4_HUMAN	Transcription initiation factor TFIID subunit 4	-0.0392839	0.931898	1	-0.165709	0.688544	0.909957	-0.381502	0.290011	0.805693	-0.19299	0.36779	1	-0.190784	0.309415	1	-0.0893095	0.756612	1	0.260588	0.35606	0.563987	-0.0222074	0.977527	1	0.116248	0.796333	1
O00273	O00273	DFFA_HUMAN	DNA fragmentation factor subunit alpha	0.0389463	0.998441	1	-0.149435	0.146317	0.279354	-0.0749335	0.700408	1	-0.0677261	0.556544	1	0.0558708	0.809297	1	0.00850445	0.996957	1	0.0448476	0.965421	1	0.0741256	0.931391	1	-0.098575	0.673733	1
O00291	O00291	HIP1_HUMAN	Huntingtin-interacting protein 1	-0.248369	7.22232e-08	9.30311e-07	-0.237941	5.97109e-05	0.000366411	-0.0767877	0.923996	1	0.00505779	1	1	0.0495221	0.970482	1	0.0923121	0.761903	1	-0.200593	0.000580871	0.00265801	-0.113223	0.108738	0.26375	-0.0792831	0.846805	1
O00299	O00299	CLIC1_HUMAN	Chloride intracellular channel protein 1	0.0617135	0.791025	1	-0.168857	0.00400419	0.0144725	-0.0614846	0.365413	0.909254	-0.0364905	0.916181	1	-0.0989071	0.463772	1	0.0190277	0.972999	1	-0.104211	0.446391	0.669187	-0.0144851	0.999933	1	-0.12107	0.387451	1
O00303	O00303	EIF3F_HUMAN	Eukaryotic translation initiation factor 3 subunit F	0.0635218	0.912253	1	0.181291	0.0347745	0.0876557	0.0163048	0.998126	1	0.100801	0.6111	1	-0.0119074	0.999958	1	-0.00972232	0.911398	1	0.0842873	0.516173	0.747358	0.00643389	0.999994	1	-0.00251715	1	1
O00308	O00308	WWP2_HUMAN	NEDD4-like E3 ubiquitin-protein ligase WWP2	-0.268833	0.616327	0.854095	0.728501	0.674713	0.895705	0.669889	0.795935	1	0.505361	0.251862	1	-0.460207	0.892097	1	-0.491972	0.845947	1	0.0586113	0.943327	1	-1.39893	0.0936714	0.235609	0.965568	0.150738	0.909826
O00329	O00329	PK3CD_HUMAN	Phosphatidylinositol 4,5-bisphosphate 3-kinase catalytic subunit delta isoform	-0.212298	0.0261714	0.0788107	-0.311984	9.42016e-05	0.000551995	-0.0233113	0.982571	1	-0.00746202	0.999581	1	-0.106875	0.443152	1	-0.0285181	0.906589	1	-0.276826	0.000278349	0.00138065	-0.372858	0.000610568	0.00355992	0.0490078	0.888594	1
O00330	O00330	ODPX_HUMAN	Pyruvate dehydrogenase protein X component, mitochondrial	0.147117	0.0914325	0.210604	0.0335785	0.931117	1	0.0898819	0.151272	0.567439	0.010679	0.997599	1	-0.0399082	0.957592	1	0.0254556	0.929325	1	-0.0692195	0.500867	0.730806	0.0515807	0.94375	1	-0.0658568	0.822547	1
O00391	O00391	QSOX1_HUMAN	Sulfhydryl oxidase 1	-0.904199	0.00185232	0.00883556	-1.49494	2.71621e-06	2.2692e-05	0.890617	0.0778181	0.375479	-0.487572	0.0102581	0.221363	0.0601553	0.972132	1	0.103173	0.73998	1	-2.17069	1.51186e-06	1.19317e-05	-0.921791	0.0253938	0.0843766	-0.686188	0.00772088	0.180104
O00399	O00399	DCTN6_HUMAN	Dynactin subunit 6	0.237958	0.367963	0.597403	0.056416	0.953432	1	0.0676403	0.993712	1	-0.303892	0.263387	1	-0.121382	0.500999	1	-0.12235	0.992737	1	-0.0112242	0.919895	1	0.0489354	0.933256	1	-0.18251	0.613091	1
O00400	O00400	ACATN_HUMAN	Acetyl-coenzyme A transporter 1	0.0695694	0.889731	1	0.0447637	0.838926	1	0.0114586	0.955949	1	-0.0940385	0.665683	1	-0.065528	0.680598	1	-0.0692328	0.706299	1	0.0333051	0.890142	1	-0.00741722	0.98379	1	-0.0285105	0.973655	1
O00401	O00401	WASL_HUMAN	Actin nucleation-promoting factor WASL	1.02954	0.000739189	0.00399148	1.24033	0.000272459	0.00140135	-0.255008	0.224299	0.699948	1.56339	0.639223	1	0.843399	0.322442	1	1.35259	0.115114	0.71692	1.49534	0.000727839	0.00323927	2.12794	0.000102257	0.000739181	0.719986	0.784819	1
O00410	O00410	IPO5_HUMAN	Importin-5	-0.1235	0.0533029	0.138356	-0.101217	0.0953568	0.198454	-0.0417489	0.972145	1	-0.0305105	0.989273	1	-0.00686668	1	1	-0.0506249	0.797854	1	-0.0594684	0.5294	0.760111	-0.0418852	0.999056	1	-0.00701646	1	1
O00418	O00418	EF2K_HUMAN	Eukaryotic elongation factor 2 kinase	-1.06195	1.24664e-12	2.92785e-11	-2.41514	2.60948e-16	7.86611e-15	-0.0666786	0.999941	1	-1.3969	5.08998e-13	1.35301e-10	-0.00888697	0.999717	1	0.00911964	0.999697	1	-2.49186	7.92704e-18	2.26133e-16	-1.28144	1.40242e-09	2.53912e-08	-1.38801	8.97825e-14	3.28155e-11
O00422	O00422	SAP18_HUMAN	Histone deacetylase complex subunit SAP18	-0.112262	0.453498	0.695165	-0.2118	0.0555489	0.128857	0.0186903	0.968419	1	-0.000392744	0.999935	1	0.0572416	0.637467	1	0.0815054	0.945918	1	-0.230491	0.0749335	0.165989	-0.0737104	0.645519	0.943889	-0.0437611	0.843047	1
O00429	O00429	DNM1L_HUMAN	Dynamin-1-like protein	-0.0983471	0.087551	0.204228	-0.138682	0.000705273	0.0032197	-0.0386297	0.365949	0.909254	-0.000708522	1	1	-0.0191545	0.999983	1	0.0552966	0.921291	1	-0.0727333	0.295468	0.490198	-0.0707603	0.840448	1	0.0315135	0.999689	1
O00442	O00442	RTCA_HUMAN	RNA 3'-terminal phosphate cyclase	0.0215677	0.992119	1	-0.140687	0.209964	0.373327	0.0192643	0.966698	1	-0.157207	0.500985	1	-0.00275369	0.999549	1	-0.0599539	0.982601	1	-0.179078	0.203624	0.366962	-0.0475828	0.924353	1	-0.156769	0.819602	1
O00443	O00443	P3C2A_HUMAN	Phosphatidylinositol 4-phosphate 3-kinase C2 domain-containing subunit alpha	-0.184883	0.113774	0.250131	-0.168782	0.454392	0.673654	0.144285	0.412998	0.963386	-0.168742	0.218575	1	0.05393	0.849189	1	-0.122877	0.242176	0.96082	-0.357694	0.0183076	0.0516713	-0.449482	0.00591271	0.0250562	-0.048429	0.882677	1
O00453	O00453	LST1_HUMAN	Leukocyte-specific transcript 1 protein	0.0140511	0.878215	1	-0.750036	0.000642483	0.00297015	0.206904	0.262869	0.75914	0.106384	0.937372	1	-0.492186	0.808691	1	0.870471	0.504566	1	-0.95694	5.30925e-05	0.000308327	-0.685039	0.00391794	0.0178722	0.59857	0.566193	1
O00461	O00461	GOLI4_HUMAN	Golgi integral membrane protein 4	-0.109964	0.485464	0.727946	-0.215345	0.0476775	0.113387	0.0330078	0.912088	1	-0.436039	0.0285319	0.408957	-0.163937	0.142453	1	-0.336597	0.0458455	0.477516	-0.248353	0.0480749	0.115081	-0.366638	0.0112826	0.0434654	-0.218312	0.173216	0.96752
O00471	O00471	EXOC5_HUMAN	Exocyst complex component 5	-0.178059	0.00183692	0.00877637	-0.121566	0.0889304	0.188225	0.0250615	0.989273	1	-0.00872898	0.999971	1	0.00863777	0.999919	1	0.0256309	0.80956	1	-0.161098	0.0128602	0.0386864	-0.25388	0.000517665	0.00309857	0.00900842	0.999901	1
O00483	O00483	NDUA4_HUMAN	Cytochrome c oxidase subunit NDUFA4	-0.819513	1.2685e-06	1.29688e-05	-0.394655	0.0793698	0.171655	0.408317	2.01703e-05	0.000719242	0.130703	0.152565	0.931195	-0.0175424	0.95195	1	-0.338698	0.27379	0.998115	-0.882285	0.000778323	0.00344299	-1.23597	2.92692e-08	4.40015e-07	0.148246	0.185913	0.989313
O00487	O00487	PSDE_HUMAN	26S proteasome non-ATPase regulatory subunit 14	0.134586	0.490012	0.7327	0.14697	0.205092	0.366894	0.00943071	0.991886	1	-0.0814331	0.298998	1	-0.0281786	0.953672	1	-0.241443	0.434716	1	0.0332227	0.891581	1	0.127743	0.997401	1	-1.01064	0.00601324	0.149006
O00499	O00499	BIN1_HUMAN	Myc box-dependent-interacting protein 1	-0.346141	0.000115673	0.000797628	-0.102914	0.518741	0.741892	0.0292262	0.876317	1	0.231176	0.603473	1	-0.0441482	0.960812	1	0.0243884	0.999956	1	-0.064727	0.860327	1	-0.298913	0.00159078	0.00816758	0.269269	0.355999	1
O00505	O00505	IMA4_HUMAN	Importin subunit alpha-4	0.0655998	0.592156	0.835165	-0.0602536	0.662139	0.884681	-0.0636345	0.883013	1	-0.054235	0.674378	1	-0.0195798	0.993742	1	0.0149842	0.970046	1	-0.00257386	0.999995	1	0.0465973	0.893726	1	-0.0532296	0.906784	1
O00515	O00515	LAD1_HUMAN	Ladinin-1	4.13662	1.52393e-20	6.85533e-19	4.05294	1.58141e-25	1.00615e-23	-0.214342	0.0467454	0.271197	-0.232701	0.928968	1	-0.991887	0.00264742	0.253805	0.29061	0.897641	1	4.14707	3.04618e-26	1.57647e-24	3.31487	4.30856e-25	2.96429e-23	0.759186	0.0724776	0.664443
O00534	O00534	VMA5A_HUMAN	von Willebrand factor A domain-containing protein 5A	-0.10466	0.192123	0.371171	-0.203669	0.0512625	0.120471	0.12892	0.339026	0.87657	-0.0307844	0.988694	1	0.160549	0.101221	1	0.164929	0.402134	1	-0.400034	3.33857e-05	0.000201071	-0.039843	0.94678	1	-0.0657127	0.919219	1
O00541	O00541	PESC_HUMAN	Pescadillo homolog	0.194487	0.0717661	0.173944	0.268711	0.0791554	0.171255	0.103982	0.431181	0.981528	0.143643	0.415842	1	-0.0156056	0.981182	1	0.0757921	0.918417	1	0.20965	0.0943813	0.199446	0.0748993	0.684092	0.977417	0.174574	0.314374	1
O00560	O00560	SDCB1_HUMAN	Syntenin-1	0.2091	0.00131446	0.0065421	0.105413	0.183792	0.336405	-0.120749	0.00122862	0.0207658	-0.135913	0.140841	0.899171	-0.101104	0.489598	1	-0.0171523	0.994421	1	0.244453	0.00252104	0.00967391	0.294636	0.00162655	0.00832199	-0.0479689	0.97762	1
O00562	O00562	PITM1_HUMAN	Membrane-associated phosphatidylinositol transfer protein 1	0.197696	0.00926918	0.0335227	0.106517	0.34691	0.550687	-0.0979523	0.0201738	0.153957	-0.0548475	0.928636	1	0.174198	0.413225	1	0.0276721	0.967665	1	0.101847	0.643406	0.872409	0.370676	0.00236261	0.0114755	-0.229045	0.389436	1
O00566	O00566	MPP10_HUMAN	U3 small nucleolar ribonucleoprotein protein MPP10	-0.109666	0.778094	0.993891	-0.149106	0.740231	0.952447	-0.0772459	0.747947	1	0.066732	0.651386	1	-0.0456732	0.880941	1	0.106173	0.196139	0.894809	-0.0718603	0.994933	1	-0.0780929	0.885229	1	0.112405	0.686994	1
O00567	O00567	NOP56_HUMAN	Nucleolar protein 56	-0.0630205	0.631799	0.868538	0.00478744	1	1	0.0187735	0.963913	1	-0.0166707	0.999992	1	-0.00665849	1	1	-0.0916096	3.97792e-05	0.00457803	0.0152067	0.999841	1	-0.0956702	0.298154	0.559422	-0.0640528	0.959747	1
O00571	O00571	DDX3X_HUMAN	ATP-dependent RNA helicase DDX3X	-0.00843796	1	1	0.263309	5.26942e-09	7.05161e-08	-0.0951724	0.146667	0.557792	0.127265	0.091426	0.746731	-0.111933	0.651364	1	-0.178948	1.02264e-06	0.000288482	0.398325	1.49873e-13	3.05387e-12	-0.0207465	1	1	0.158268	0.0218586	0.361099
O00584	O00584	RNT2_HUMAN	Ribonuclease T2	-1.71627	3.83656e-09	5.90426e-08	-1.44455	3.47023e-08	4.05068e-07	0.0736674	0.774432	1	-0.265725	0.267337	1	-0.260276	0.0131084	0.607255	-0.472686	0.265278	0.986727	-1.47664	8.44451e-10	1.09014e-08	-1.99637	7.02017e-13	1.82462e-11	-0.0746276	0.878173	1
O00602	O00602	FCN1_HUMAN	Ficolin-1	-0.0634353	0.810204	1	-0.00451953	0.997595	1	0.215912	0.408157	0.958794	-0.53692	0.0257511	0.385147	-0.113161	0.47919	1	-0.377745	0.296291	1	-0.0872814	0.629692	0.860785	-0.410772	0.0366244	0.113143	-0.399083	0.27255	1
O00625	O00625	PIR_HUMAN	Pirin	0.170348	0.347319	0.573601	0.0209949	0.942441	1	-0.0676254	0.228538	0.70647	0.00545584	0.998959	1	0.054806	0.697675	1	-0.218088	0.338301	1	0.117993	0.357167	0.56528	0.193092	0.103708	0.253973	-0.0458226	0.893824	1
O00629	O00629	IMA3_HUMAN	Importin subunit alpha-3	0.00634213	1	1	-0.0627072	0.686956	0.908484	-0.167841	0.00800091	0.0815145	-0.111509	0.0892527	0.737534	-0.000875753	0.999999	1	-0.0293824	0.520123	1	0.087774	0.524053	0.754974	0.114902	0.814652	1	-0.185867	0.12863	0.865768
O00635	O00635	TRI38_HUMAN	E3 ubiquitin-protein ligase TRIM38	0.0148079	0.845956	1	0.114839	0.453413	0.67294	0.412762	0.0457874	0.267983	0.123382	0.350737	1	0.097881	0.640017	1	0.0233508	0.728424	1	-0.297923	0.471936	0.69694	-0.300073	0.646207	0.944519	0.0255006	0.873931	1
O00743	O00743	PPP6_HUMAN	Serine/threonine-protein phosphatase 6 catalytic subunit	-0.188424	0.0211507	0.0661793	0.0355851	0.842887	1	-0.0614355	0.871729	1	0.0846873	0.205716	1	0.0569536	0.983721	1	-0.267398	0.0402417	0.447402	0.0303041	0.877226	1	-0.253289	0.0504409	0.146756	0.16451	0.0690099	0.647784
O00754	O00754	MA2B1_HUMAN	Lysosomal alpha-mannosidase	0.126698	0.0128858	0.0437863	-0.0526058	0.896861	1	0.123273	1.40766e-05	0.000541579	0.0939243	0.708835	1	0.0606364	0.995899	1	0.19397	1.52074e-06	0.000353084	-0.14937	0.00815986	0.026133	0.0435425	0.995521	1	0.0470959	0.999267	1
O00764	O00764	PDXK_HUMAN	Pyridoxal kinase	-0.0309979	0.999905	1	-0.217148	3.42664e-06	2.81446e-05	-0.0604381	0.728364	1	-0.0256394	0.983473	1	0.0593569	0.978195	1	0.200561	0.00061125	0.034371	-0.217978	3.58301e-05	0.000213593	0.154813	0.0999472	0.247142	0.00708687	1	1
O00767	O00767	SCD_HUMAN	Stearoyl-CoA desaturase	-2.44155	6.12996e-08	8.01969e-07	-1.55042	5.18215e-07	4.88794e-06	0.0678648	0.914111	1	-0.511339	0.0117867	0.240244	-0.072951	0.615708	1	-0.965795	1.02776e-05	0.00162442	-2.01807	0.000122323	0.000655076	-1.19545	3.39087e-07	4.21016e-06	-0.438388	0.0171566	0.313536
O14497	O14497	ARI1A_HUMAN	AT-rich interactive domain-containing protein 1A	-0.0714689	0.714526	0.941538	0.0288713	0.999067	1	0.0534824	0.746803	1	-0.00180863	1	1	0.0571584	0.970287	1	-0.100435	0.733674	1	-0.0354582	0.984592	1	-0.0935443	0.703082	0.993146	-0.0481851	0.999206	1
O14519	O14519	CDKA1_HUMAN	Cyclin-dependent kinase 2-associated protein 1	-0.111851	0.725124	0.950151	-0.816691	0.949288	1	0.854648	0.620411	1	1.50464	0.0215633	0.349314	-1.33519	0.894954	1	2.20948	0.0225298	0.341885	-1.67134	0.858931	1	-2.30169	0.23687	0.472286	2.83983	0.00013626	0.00804898
O14523	O14523	C2C2L_HUMAN	Phospholipid transfer protein C2CD2L	-0.14658	0.158613	0.321514	-0.474497	0.00157807	0.00645803	-0.0298828	0.976594	1	-0.0607265	0.796077	1	0.160418	0.503739	1	0.133449	0.280241	1	-0.350994	0.000886188	0.00384453	0.0500951	0.952095	1	-0.2594	0.144923	0.897053
O14526	O14526	FCHO1_HUMAN	F-BAR domain only protein 1	-0.795485	1.94903e-11	3.99928e-10	-1.14979	2.75577e-11	4.974e-10	0.153664	0.121748	0.498937	0.0246768	0.998636	1	0.580942	0.114681	1	0.270791	0.675849	1	-1.2041	1.18678e-15	2.84437e-14	-0.727908	0.000356296	0.00223086	-0.216677	0.558059	1
O14530	O14530	TXND9_HUMAN	Thioredoxin domain-containing protein 9	0.112041	0.224864	0.4168	0.124036	0.17283	0.320554	-0.0671663	0.373551	0.916711	0.0491949	0.804928	1	0.0611844	0.738642	1	0.0312126	0.929196	1	0.167976	0.0471272	0.113291	0.217188	0.0100894	0.0395198	-0.0321535	0.972982	1
O14545	O14545	TRAD1_HUMAN	TRAF-type zinc finger domain-containing protein 1	2.05942	0	0	2.38098	5.49378e-29	4.01595e-27	-0.155918	0.127232	0.515103	0.120544	0.0749086	0.681283	-0.0759721	0.506366	1	-0.135373	0.173712	0.851667	2.46335	1.08519e-29	6.75127e-28	2.11864	1.08519e-25	8.24181e-24	0.0908907	0.69168	1
O14548	O14548	COX7R_HUMAN	Cytochrome c oxidase subunit 7A-related protein, mitochondrial	0.126036	0.149626	0.307455	0.0912077	0.437924	0.657842	0.144338	0.00750393	0.0783625	0.117457	0.156255	0.940561	-0.0726366	0.644128	1	0.0958287	0.368611	1	-0.0504781	0.854155	1	-0.142524	0.0873252	0.222712	0.19248	0.107785	0.803157
O14562	O14562	UBFD1_HUMAN	Ubiquitin domain-containing protein UBFD1	-0.107684	0.257259	0.461065	-0.0445782	0.781028	0.987558	0.0372738	0.641942	1	0.0690789	0.486467	1	0.0241732	0.919205	1	0.0214709	0.943112	1	-0.0227598	0.895677	1	-0.126269	0.245443	0.484099	0.109482	0.405503	1
O14579	O14579	COPE_HUMAN	Coatomer subunit epsilon	0.0143714	0.999862	1	-0.0252342	0.989501	1	-0.0462967	0.0511431	0.288413	-0.00938362	0.999987	1	-0.00567047	0.999999	1	-0.0152744	0.981668	1	0.0107528	0.999837	1	0.0387902	0.961566	1	-0.0134709	0.999998	1
O14617	O14617	AP3D1_HUMAN	AP-3 complex subunit delta-1	-0.0426819	0.968553	1	-0.124464	0.238013	0.412782	0.00155246	1	1	0.0101116	1	1	0.058576	0.876661	1	0.0397756	0.96963	1	-0.096981	0.135626	0.268043	0.0430922	0.995117	1	-0.101308	0.678153	1
O14618	O14618	CCS_HUMAN	Copper chaperone for superoxide dismutase	-0.305207	0.151514	0.310243	-0.317966	0.00580012	0.0197434	-0.0879069	0.352231	0.893458	0.0999642	0.781873	1	0.0292173	0.899564	1	0.267536	0.0718671	0.593732	-0.110709	0.299644	0.495845	-0.00838911	0.99278	1	-0.0832665	0.658997	1
O14647	O14647	CHD2_HUMAN	Chromodomain-helicase-DNA-binding protein 2	0.0145069	0.994685	1	0.492846	2.9583e-05	0.000197265	0.43001	0.80328	1	0.35052	0.11252	0.817124	-0.0993756	0.632272	1	-0.202339	0.410182	1	0.442196	0.00497017	0.0171985	-0.413207	0.119606	0.28455	0.311953	0.0159532	0.305721
O14653	O14653	GOSR2_HUMAN	Golgi SNAP receptor complex member 2	0.266255	0.15286	0.312124	0.167008	0.220011	0.38804	-0.0255865	0.889333	1	-0.0160584	0.99892	1	0.0854501	0.679173	1	0.0831885	0.578467	1	0.192595	0.153813	0.29511	0.377292	0.00911659	0.0362186	-0.101508	0.563008	1
O14656	O14656	TOR1A_HUMAN	Torsin-1A	0.193978	0.0032852	0.0143694	0.244669	0.000350493	0.00175486	0.0761788	0.274182	0.77987	0.0969403	0.584397	1	0.0614596	0.912206	1	0.0466559	0.959962	1	0.16624	0.0660511	0.149716	0.191629	0.0450775	0.134018	0.0171931	0.998125	1
O14657	O14657	TOR1B_HUMAN	Torsin-1B	1.62305	2.0823e-20	9.15585e-19	1.74736	2.72856e-19	1.04292e-17	-0.0848269	0.362012	0.905494	0.34427	0.000356078	0.0189304	0.086433	0.817282	1	0.246662	0.198414	0.897088	1.8482	1.73243e-21	6.10315e-20	1.79432	1.58506e-17	6.30573e-16	0.292307	0.0110119	0.233324
O14662	O14662	STX16_HUMAN	Syntaxin-16	0.352315	0.005572	0.0220915	0.134462	0.328527	0.528681	0.100878	0.660823	1	-0.150965	0.529078	1	0.378379	0.702354	1	-0.0368457	0.929945	1	0.140871	0.926457	1	1.00263	0.0185217	0.0654866	-1.15181	0.00223375	0.0733876
O14672	O14672	ADA10_HUMAN	Disintegrin and metalloproteinase domain-containing protein 10	-0.510658	7.61832e-07	8.14478e-06	-0.597587	4.08153e-08	4.64373e-07	0.0158126	0.858443	1	-0.0720903	0.571786	1	0.0852636	0.700569	1	0.0847367	0.155749	0.808291	-0.613399	1.10921e-08	1.2216e-07	-0.30903	0.179027	0.382657	-0.156215	0.657555	1
O14683	O14683	P5I11_HUMAN	Tumor protein p53-inducible protein 11	-0.14878	0.173592	0.344371	-0.0942165	0.407546	0.625186	-0.0157393	0.808804	1	0.0991929	0.509928	1	-0.00508384	0.965179	1	0.0446297	0.839	1	-0.0784772	0.451916	0.674874	-0.138124	0.248472	0.488753	0.104277	0.563665	1
O14686	O14686	KMT2D_HUMAN	Histone-lysine N-methyltransferase 2D	-0.55671	0.519118	0.763538	0.80414	0.900805	1	0.0498203	0.946941	1	0.838293	0.472012	1	-0.200985	0.271615	1	-0.522557	0.950466	1	0.75432	0.927789	1	-0.807515	0.153681	0.341493	1.03928	0.193118	1
O14727	O14727	APAF_HUMAN	Apoptotic protease-activating factor 1	-0.121024	0.0887957	0.206636	0.0828623	0.361042	0.567727	0.00629463	0.999873	1	0.0180661	0.998897	1	0.0964772	0.269555	1	-0.153582	0.524191	1	-0.0176427	0.9943	1	0.0509654	0.929872	1	-0.117038	0.626468	1
O14734	O14734	ACOT8_HUMAN	Acyl-coenzyme A thioesterase 8	-0.00712478	0.993663	1	0.000635192	0.999928	1	0.118842	0.00563171	0.0643247	0.0110947	0.973904	1	0.065825	0.534247	1	0.0702165	0.650295	1	-0.117231	0.282858	0.473746	-0.0431232	0.810078	1	0.00236573	0.999394	1
O14735	O14735	CDIPT_HUMAN	CDP-diacylglycerol--inositol 3-phosphatidyltransferase	-0.0666296	0.722149	0.94743	-0.126794	0.374822	0.585772	-0.0738048	0.750938	1	0.0397728	0.801081	1	-0.0850494	0.590845	1	0.0999376	0.563861	1	-0.0529897	0.927789	1	-0.0778742	0.853706	1	0.124822	0.423472	1
O14737	O14737	PDCD5_HUMAN	Programmed cell death protein 5	-0.0472883	0.70031	0.929763	-0.0932556	0.344114	0.548033	-0.0693905	0.228496	0.70647	0.0617181	0.497662	1	-0.0639982	0.824539	1	0.107685	0.357667	1	-0.0238651	0.896212	1	0.149231	0.240883	0.477843	0.0181383	0.976918	1
O14744	O14744	ANM5_HUMAN	Protein arginine N-methyltransferase 5	-0.185803	0.000969541	0.00502648	-0.0609313	0.657687	0.881838	0.0243916	0.890489	1	-0.0221269	0.986405	1	-0.0339129	0.952428	1	-0.0978071	0.0447441	0.475752	-0.17039	0.0388052	0.096403	-0.193607	0.00157953	0.00811696	-0.0351913	0.995789	1
O14745	O14745	NHRF1_HUMAN	Na	-0.328401	7.81308e-08	9.95444e-07	-0.291245	5.07267e-05	0.000317083	-0.0206968	0.766494	1	-0.0621289	0.789967	1	-0.00777959	0.999879	1	-0.096714	0.151792	0.801666	-0.269611	2.03016e-05	0.000126842	-0.306357	1.19252e-06	1.32332e-05	-0.0945161	0.599428	1
O14773	O14773	TPP1_HUMAN	Tripeptidyl-peptidase 1	-0.179661	0.0498037	0.130372	-0.186955	0.0203315	0.0561372	-0.0194582	0.991196	1	0.0810757	0.488403	1	0.066463	0.689531	1	0.0185766	0.988926	1	-0.147294	0.141127	0.276208	-0.052583	0.854213	1	-0.0953934	0.86058	1
O14776	O14776	TCRG1_HUMAN	Transcription elongation regulator 1	-0.115817	0.0469346	0.124591	-0.0950452	0.187429	0.340716	0.0131846	0.995878	1	0.013167	0.999852	1	-0.0211075	0.999145	1	0.00632988	0.999995	1	-0.0742593	0.379273	0.590676	-0.100712	0.300774	0.563036	-0.0196056	0.999918	1
O14786	O14786	NRP1_HUMAN	Neuropilin-1	-1.32829	1.45909e-46	2.30614e-44	-1.22145	1.76688e-42	2.64941e-40	0.0946093	0.202339	0.66216	-0.118929	0.035366	0.463723	0.032156	0.999091	1	-0.185726	1.47398e-06	0.000353084	-1.26602	3.0613e-50	4.47562e-48	-1.39915	2.22239e-46	5.65067e-44	-0.13935	0.0959221	0.759708
O14807	O14807	RASM_HUMAN	Ras-related protein M-Ras	-0.242685	0.181238	0.355903	-0.0851252	0.977884	1	-0.146589	0.265151	0.763008	0.0421809	0.819336	1	-0.0429505	0.878432	1	-0.115379	0.546895	1	0.0614642	0.735628	0.9543	-0.139046	0.692312	0.985071	0.0851314	0.715892	1
O14818	O14818	PSA7_HUMAN	Proteasome subunit alpha type-7	-0.0701508	0.357257	0.585058	-0.0571135	0.798791	0.996656	0.00105919	0.999987	1	0.04548	0.680996	1	-0.0255905	0.981061	1	0.0520393	0.187785	0.882061	-0.0495737	0.73965	0.956328	0.0115615	0.999898	1	-0.00368235	1	1
O14828	O14828	SCAM3_HUMAN	Secretory carrier-associated membrane protein 3	0.232104	8.38767e-05	0.00060038	0.208392	0.000620418	0.00287496	0.0701772	0.0210674	0.158561	0.0170072	0.998574	1	0.0760995	0.477389	1	0.0412441	0.708833	1	0.125424	0.0647857	0.147247	0.233212	0.00572749	0.0244484	-0.126808	0.472571	1
O14841	O14841	OPLA_HUMAN	5-oxoprolinase	-0.128323	0.0337005	0.0958096	-0.120153	0.0196566	0.0547128	-0.00931579	0.999912	1	0.080707	0.417363	1	-0.0264424	0.999387	1	0.0234413	0.998295	1	-0.0933951	0.198326	0.358964	-0.164097	0.0415189	0.125285	0.0695215	0.842823	1
O14863	O14863	ZNT4_HUMAN	Probable proton-coupled zinc antiporter SLC30A4	0.242236	0.295585	0.510358	-0.554944	0.181192	0.333316	1.56583	0.172968	0.610501	-0.1263	0.672524	1	-0.0306674	0.971028	1	0.67088	0.665281	1	-2.12077	0.0181087	0.0512584	-1.35426	0.252349	0.493887	-0.0956331	0.8006	1
O14874	O14874	BCKD_HUMAN	[3-methyl-2-oxobutanoate dehydrogenase [lipoamide]] kinase, mitochondrial	0.0202582	0.924055	1	0.000994012	0.999826	1	0.129191	0.0453484	0.266458	0.0508664	0.70181	1	0.12471	0.3488	1	0.122215	0.164434	0.827547	-0.124908	0.118433	0.241119	0.00412715	0.998733	1	-0.298821	0.107953	0.803192
O14879	O14879	IFIT3_HUMAN	Interferon-induced protein with tetratricopeptide repeats 3	2.29956	1.59049e-39	1.75494e-37	5.59051	2.06633e-54	4.64766e-52	-0.210136	3.57078e-10	5.49524e-08	3.23718	3.69447e-35	1.08026e-31	0.0168062	0.999999	1	0.115733	0.999776	1	5.80464	6.58301e-56	1.16659e-53	2.54255	2.33269e-33	2.62338e-31	3.56596	2.27455e-33	6.65078e-30
O14880	O14880	MGST3_HUMAN	Glutathione S-transferase 3, mitochondrial	0.0233151	0.985319	1	-0.0360602	0.886466	1	-0.0863563	0.876177	1	-0.185644	0.1037	0.792726	0.107455	0.723518	1	-0.191494	0.223429	0.939334	-0.0260708	0.931283	1	0.318392	0.227213	0.457713	-0.334919	0.0503895	0.563534
O14907	O14907	TX1B3_HUMAN	Tax1-binding protein 3	-0.135096	0.375743	0.607337	-0.0931354	0.484821	0.70704	0.239433	0.0120772	0.108993	0.0340139	0.876345	1	0.159462	0.146854	1	-0.0913238	0.342669	1	-0.461474	0.00160856	0.00650095	-0.504853	0.000117696	0.000837333	-0.113216	0.498106	1
O14908	O14908	GIPC1_HUMAN	PDZ domain-containing protein GIPC1	-0.0787935	0.492136	0.734186	-0.197809	0.0192371	0.0539649	-0.01338	0.999026	1	0.0504119	0.967302	1	0.0162976	0.973877	1	0.111935	0.0455266	0.477516	-0.21225	0.0131571	0.0394376	-0.0786918	0.592577	0.89769	0.0427014	0.987122	1
O14920	O14920	IKKB_HUMAN	Inhibitor of nuclear factor kappa-B kinase subunit beta	0.00531243	1	1	-0.0394176	0.963677	1	0.0646225	0.1727	0.610501	0.0193246	0.999944	1	0.0218453	0.996465	1	0.0299322	0.994621	1	-0.112232	0.0840055	0.182228	-0.0028798	1	1	-0.031179	0.998414	1
O14925;Q5SRD1	O14925	TIM23_HUMAN	Mitochondrial import inner membrane translocase subunit Tim23	-0.20191	0.039148	0.107888	-0.124542	0.20026	0.360123	0.0727126	0.420326	0.967997	0.0544943	0.665194	1	-0.0450127	0.77201	1	-0.0228737	0.883779	1	-0.174003	0.0589332	0.13633	-0.227039	0.0364664	0.112774	-0.0167323	0.978459	1
O14929	O14929	HAT1_HUMAN	Histone acetyltransferase type B catalytic subunit	-0.784888	7.15549e-07	7.73481e-06	-0.399722	0.000367105	0.00182244	-0.0861373	0.659867	1	0.043573	0.870195	1	-0.0548212	0.633658	1	-0.112999	0.259085	0.978134	-0.449698	5.60338e-05	0.000324121	-0.579986	0.00029333	0.00187475	-0.0264735	0.926304	1
O14933	O14933	UB2L6_HUMAN	Ubiquitin/ISG15-conjugating enzyme E2 L6	1.82604	1.34563e-15	4.01493e-14	1.91369	2.83143e-16	8.40518e-15	-0.0304453	0.675992	1	0.213812	0.129745	0.867142	-0.0476256	0.912091	1	0.0268025	0.9037	1	1.92522	1.3793e-16	3.56909e-15	1.86927	2.8259e-11	6.30757e-10	0.261437	0.104935	0.799376
O14950;P19105	O14950	ML12B_HUMAN	Myosin regulatory light chain 12B	0.167536	0.00487896	0.0197591	0.137239	0.00968613	0.0303525	0.0393259	0.206192	0.670144	-0.00433883	0.999997	1	-0.0184126	0.997653	1	-0.0332051	0.247539	0.964109	0.0973015	0.193612	0.351957	0.17282	0.105647	0.257426	-0.0596635	0.979937	1
O14964	O14964	HGS_HUMAN	Hepatocyte growth factor-regulated tyrosine kinase substrate	0.0246063	0.984797	1	0.0262461	0.971234	1	-0.0331984	0.931735	1	0.111258	0.217793	1	0.0217709	0.979345	1	0.0107835	0.991693	1	0.0755456	0.35841	0.566635	0.0920655	0.308553	0.573923	0.0609096	0.88105	1
O14966	O14966	RAB7L_HUMAN	Ras-related protein Rab-7L1	2.0134	8.18533e-14	2.12746e-12	2.0879	1.71057e-12	3.58545e-11	-0.191059	0.000446805	0.0096063	0.167116	0.195622	1	0.124881	0.658015	1	-0.0426504	0.911829	1	2.42517	3.38271e-14	7.32671e-13	2.60412	1.87469e-12	4.70523e-11	-0.0314836	0.973638	1
O14972	O14972	VP26C_HUMAN	Vacuolar protein sorting-associated protein 26C	0.0154371	0.981055	1	0.0215502	0.99697	1	-0.00298272	0.980193	1	0.0505665	0.774614	1	-0.167814	0.197882	1	0.0939477	0.439599	1	-0.0249614	0.959945	1	-0.149394	0.267261	0.515823	0.21838	0.143935	0.897053
O14974	O14974	MYPT1_HUMAN	Protein phosphatase 1 regulatory subunit 12A	0.0586197	0.834698	1	0.0146141	0.999996	1	-0.0227954	0.977125	1	-0.0380951	0.978348	1	0.00914393	0.999999	1	-0.0232094	0.964373	1	0.0267873	0.991168	1	0.0785194	0.501303	0.799678	-0.124143	0.166444	0.950657
O14976	O14976	GAK_HUMAN	Cyclin-G-associated kinase	0.153045	2.54752e-05	0.000203523	0.197125	1.7639e-07	1.82981e-06	-0.115106	1.86695e-05	0.00067813	-0.0264956	0.998193	1	0.0011606	1	1	-0.0621479	0.877911	1	0.288803	2.34424e-13	4.64717e-12	0.244095	3.37265e-08	4.99323e-07	-0.064986	0.897309	1
O14979	O14979	HNRDL_HUMAN	Heterogeneous nuclear ribonucleoprotein D-like	-0.0426757	0.835659	1	0.1512	0.384005	0.595983	-0.0258937	0.672522	1	0.0195778	0.950899	1	0.0486474	0.943769	1	-0.101018	0.0227574	0.341885	0.0875307	0.577844	0.812316	0.0112043	0.999532	1	0.0420782	0.952337	1
O14980	O14980	XPO1_HUMAN	Exportin-1	-0.0124063	1	1	-0.0514665	0.923932	1	-0.0427444	0.710545	1	-0.0781771	0.360483	1	-0.0348305	0.996197	1	-0.0207141	0.993347	1	-0.013249	1	1	0.0190767	1	1	-0.00360954	1	1
O14981	O14981	BTAF1_HUMAN	TATA-binding protein-associated factor 172	0.188844	0.00797881	0.0296631	0.213126	0.00334296	0.012381	0.0499727	0.706191	1	-0.00146726	0.999999	1	-0.0170781	0.999975	1	-0.0960055	0.300709	1	0.163342	0.00725522	0.0236502	0.144304	0.226556	0.457247	-0.00691254	0.999994	1
O15027	O15027	SC16A_HUMAN	Protein transport protein Sec16A	-0.209893	6.84197e-08	8.89153e-07	-0.139022	0.0169238	0.0483489	-0.0167982	0.999999	1	0.00496609	1	1	0.0313406	0.998402	1	-0.0218626	0.999997	1	-0.13157	0.00797883	0.0256895	-0.146285	0.0755557	0.200658	-0.0405095	0.99899	1
O15031	O15031	PLXB2_HUMAN	Plexin-B2	-0.560306	1.01401e-31	8.59407e-30	-0.792504	6.67531e-40	9.07842e-38	0.0963918	0.721718	1	-0.0447419	0.996036	1	0.108941	0.126309	1	0.187009	7.24108e-07	0.000235255	-0.825453	2.38611e-47	3.17135e-45	-0.514002	1.06053e-21	5.90663e-20	-0.128317	0.148003	0.905547
O15037	O15037	KHNYN_HUMAN	Protein KHNYN	-0.197118	0.0666255	0.163984	-0.216176	0.0772211	0.16819	-0.133735	0.59137	1	-0.0563868	0.732612	1	-0.149064	0.601543	1	-0.0407222	0.70575	1	0.00270432	0.999055	1	-0.244365	0.094125	0.236445	0.0783767	0.730498	1
O15042	O15042	SR140_HUMAN	U2 snRNP-associated SURP motif-containing protein	0.0748108	0.640045	0.877094	0.104718	0.11572	0.23186	-0.0114818	0.96433	1	0.145734	0.526156	1	-0.0649657	0.717657	1	-0.0297236	0.866721	1	0.114973	0.0677063	0.152757	-0.0167506	0.998523	1	0.267755	0.0168112	0.311114
O15054	O15054	KDM6B_HUMAN	Lysine-specific demethylase 6B	-0.877205	0.000919298	0.00481294	3.28033	6.32156e-09	8.3639e-08	0.249427	0.451626	0.994394	2.14853	4.00023e-09	6.49815e-07	-0.545666	0.000542475	0.083484	-1.60371	0.110329	0.703988	2.93182	6.73305e-09	7.72057e-08	-1.59486	1.0517e-08	1.69431e-07	2.47153	9.13033e-10	1.52555e-07
O15067	O15067	PUR4_HUMAN	Phosphoribosylformylglycinamidine synthase	-0.134639	0.226937	0.419322	-0.0433431	0.988379	1	0.0364595	0.96642	1	-0.00376101	0.999999	1	0.132978	0.451043	1	-0.228339	0.0265462	0.362972	-0.0798026	0.737942	0.955153	-0.0563712	0.893531	1	-0.0425836	0.97253	1
O15085	O15085	ARHGB_HUMAN	Rho guanine nucleotide exchange factor 11	0.828302	7.10671e-08	9.17441e-07	0.76468	2.32132e-08	2.81641e-07	-0.231	0.00517961	0.0614505	-0.124219	0.491712	1	-0.251977	0.0808146	1	0.0664307	0.625518	1	1.03958	6.71239e-13	1.26219e-11	1.0635	4.0849e-09	6.88429e-08	0.125473	0.477205	1
O15091	O15091	MRPP3_HUMAN	Mitochondrial ribonuclease P catalytic subunit	-0.363994	0.14646	0.303041	-0.34939	0.139005	0.268373	0.177592	0.44514	0.989426	-0.0296725	0.979055	1	-0.0294576	0.921963	1	-0.0442764	0.809848	1	-0.526982	0.0432928	0.105578	-0.571043	0.0716934	0.192853	-0.000214897	0.969864	1
O15111	O15111	IKKA_HUMAN	Inhibitor of nuclear factor kappa-B kinase subunit alpha	0.00340928	0.999999	1	-0.0296661	0.949604	1	0.01341	0.992014	1	-0.148581	0.0510925	0.566293	0.0825489	0.750133	1	-0.112358	0.025544	0.362972	0.0877419	0.335465	0.539846	0.0459929	0.958977	1	-0.132276	0.413578	1
O15116	O15116	LSM1_HUMAN	U6 snRNA-associated Sm-like protein LSm1	-0.0131776	0.984092	1	-0.0568962	0.590757	0.818877	-0.0398	0.417708	0.966677	0.0578965	0.538772	1	-0.0688493	0.667715	1	0.0581963	0.109195	0.70019	-0.0170963	0.938197	1	-0.0424061	0.834358	1	0.144696	0.256974	1
O15117	O15117	FYB1_HUMAN	FYN-binding protein 1	-0.213243	0.0018318	0.00876624	-0.0840811	0.433448	0.653238	-0.0181168	0.989038	1	-0.108361	0.392535	1	-0.14757	0.0514494	1	-0.147932	0.372424	1	-0.0943789	0.519375	0.749767	-0.331443	2.91876e-06	3.06444e-05	0.00459675	1	1
O15118	O15118	NPC1_HUMAN	NPC intracellular cholesterol transporter 1	-0.110421	0.52741	0.772573	0.156379	0.442073	0.660512	-0.102639	0.981837	1	0.0703965	0.997851	1	-0.329746	0.00375055	0.303025	-0.13302	0.791184	1	0.229003	0.82074	1	-0.655516	8.73992e-05	0.000642099	0.241687	0.0587756	0.591511
O15126	O15126	SCAM1_HUMAN	Secretory carrier-associated membrane protein 1	-0.00890863	0.982389	1	-0.0629657	0.486011	0.707894	0.0851735	0.00914429	0.0894244	0.276924	0.0686586	0.659688	0.0652181	0.544986	1	-0.0392393	0.661402	1	-0.148139	0.079238	0.173422	-0.0658091	0.565128	0.867191	0.0091095	0.998384	1
O15127	O15127	SCAM2_HUMAN	Secretory carrier-associated membrane protein 2	0.024328	0.874245	1	0.0292774	0.85548	1	0.113246	0.0154365	0.130455	0.0145652	0.951023	1	0.0926512	0.268096	1	0.0192522	0.827336	1	-0.103084	0.192315	0.350579	0.0332211	0.902424	1	-0.129732	0.360432	1
O15143	O15143	ARC1B_HUMAN	Actin-related protein 2/3 complex subunit 1B	0.0630903	0.784563	0.998939	-0.0170317	0.997959	1	-0.00832389	0.999997	1	0.0383458	0.955307	1	0.0567089	0.945751	1	0.012289	0.99855	1	-0.0087078	0.999905	1	0.171562	0.0318391	0.101302	-0.0398216	0.977549	1
O15144	O15144	ARPC2_HUMAN	Actin-related protein 2/3 complex subunit 2	0.0574293	0.685037	0.91733	-0.045066	0.908169	1	-0.0217775	0.896246	1	-0.00175027	1	1	0.0135337	0.999997	1	0.0628029	0.0102637	0.222305	-0.0202399	0.999935	1	0.0858025	0.341645	0.615888	0.0143258	0.999995	1
O15145	O15145	ARPC3_HUMAN	Actin-related protein 2/3 complex subunit 3	0.176709	0.00505574	0.0203811	0.301453	0.0226882	0.0615688	0.056784	0.132754	0.527051	0.027778	0.944909	1	0.0179853	0.99809	1	-0.175853	0.16163	0.821922	0.199448	0.00511688	0.0176124	0.12804	0.195696	0.409309	0.0786964	0.835869	1
O15160	O15160	RPAC1_HUMAN	DNA-directed RNA polymerases I and III subunit RPAC1	-0.165432	0.172951	0.34356	-0.00940954	0.986623	1	0.00500661	0.997501	1	0.0428949	0.824829	1	-0.0113816	0.998372	1	-0.113127	0.122577	0.738551	-0.0466757	0.928333	1	-0.302555	0.0196436	0.0687466	0.060847	0.883598	1
O15164	O15164	TIF1A_HUMAN	Transcription intermediary factor 1-alpha	-0.272574	0.0119663	0.04131	-0.706616	2.48687e-05	0.000169107	0.0517555	0.969421	1	-0.112554	0.495277	1	-0.0294036	0.98841	1	-0.00289548	0.999991	1	-0.559878	0.0118251	0.0359986	-0.282163	0.103212	0.253394	-0.0669692	0.823544	1
O15173	O15173	PGRC2_HUMAN	Membrane-associated progesterone receptor component 2	0.00538282	0.999801	1	0.026372	0.958136	1	0.0217101	0.76816	1	0.098805	0.174382	0.994914	0.0147125	0.992773	1	0.0202193	0.976371	1	0.0193615	0.998329	1	-0.0701969	0.729932	1	0.0812956	0.615218	1
O15212	O15212	PFD6_HUMAN	Prefoldin subunit 6	-0.0127633	0.978804	1	-0.0609172	0.743426	0.954457	-0.00210662	0.981566	1	-0.0505285	0.589906	1	-0.0986056	0.436131	1	-0.0141307	0.968766	1	-0.0648291	0.518345	0.748868	-0.0836825	0.615937	0.919112	0.0480771	0.888511	1
O15226	O15226	NKRF_HUMAN	NF-kappa-B-repressing factor	-0.190447	0.164029	0.329636	-0.0416504	0.945342	1	-0.00795901	0.98577	1	-0.122274	0.152705	0.931195	-0.0308533	0.83897	1	-0.259849	0.0448356	0.475859	0.0470347	0.765508	0.97894	-0.268977	0.0336831	0.105789	-0.0914202	0.50175	1
O15228	O15228	GNPAT_HUMAN	Dihydroxyacetone phosphate acyltransferase	0.0994115	0.514592	0.758019	0.0758737	0.462901	0.681861	0.0923624	0.240786	0.722481	0.0756783	0.589652	1	-0.0760991	0.676423	1	-0.00574719	0.997434	1	0.0374242	0.826096	1	-0.0138876	0.995339	1	0.17008	0.944305	1
O15229	O15229	KMO_HUMAN	Kynurenine 3-monooxygenase	0.277635	6.90192e-05	0.000503378	0.48804	8.77315e-10	1.32572e-08	-0.0783595	0.343296	0.880011	0.329886	0.00509334	0.137262	-0.0259927	0.985977	1	0.0982206	0.756575	1	0.5647	8.05176e-10	1.04637e-08	0.35985	0.00499007	0.0217289	0.355879	0.00333794	0.0971158
O15231	O15231	ZN185_HUMAN	Zinc finger protein 185	-0.32388	1.5279e-05	0.000127828	-0.273802	5.2633e-05	0.000327444	-0.024581	0.99988	1	-0.0213529	0.99987	1	0.139418	0.146268	1	-0.0581992	0.997076	1	-0.281141	0.000313932	0.00153758	-0.288865	8.56674e-06	8.08037e-05	-0.101861	0.734994	1
O15234	O15234	CASC3_HUMAN	Protein CASC3	0.228597	0.0175955	0.0565674	0.551048	8.80733e-05	0.000520255	0.104987	0.635173	1	0.0319248	0.836419	1	0.145565	0.263832	1	-0.432612	0.0278796	0.367212	0.772688	0.000457914	0.0021561	0.269176	0.00689279	0.0287511	-0.11364	0.395895	1
O15247	O15247	CLIC2_HUMAN	Chloride intracellular channel protein 2	0.30925	4.62884e-10	8.15345e-09	0.02934	0.98935	1	0.035617	0.95436	1	-0.0299764	0.999405	1	-0.0774658	0.742024	1	0.134489	0.565546	1	0.0122145	0.999845	1	0.245293	0.0312261	0.0999507	-0.0486416	0.990142	1
O15254	O15254	ACOX3_HUMAN	Peroxisomal acyl-coenzyme A oxidase 3	0.270213	0.000689204	0.00377384	0.407687	1.16136e-07	1.23037e-06	-0.0172471	0.999999	1	0.0802382	0.686598	1	-0.0370647	0.991882	1	-0.0153361	0.998938	1	0.358829	3.02867e-08	3.1348e-07	0.235145	0.00647471	0.0271233	0.119174	0.489817	1
O15258	O15258	RER1_HUMAN	Protein RER1	0.182176	0.0381219	0.105707	0.30528	0.000977962	0.00424718	0.0724076	0.0454487	0.266458	-0.0250139	0.894266	1	0.0624712	0.611428	1	-0.0270009	0.743996	1	0.189024	0.0284899	0.0747126	0.128391	0.302914	0.566317	-0.0368198	0.882466	1
O15260	O15260	SURF4_HUMAN	Surfeit locus protein 4	0.0841823	0.453635	0.695194	0.0476661	0.733361	0.944854	0.117925	0.529604	1	-0.0473121	0.93375	1	-0.154055	0.411641	1	0.0357152	0.970459	1	-0.0983292	0.364478	0.573284	0.107745	0.581589	0.886426	0.26891	0.120003	0.838446
O15264	O15264	MK13_HUMAN	Mitogen-activated protein kinase 13	1.12643	5.87109e-08	7.69824e-07	1.47154	3.70339e-06	3.01636e-05	-0.207729	0.0322162	0.213606	-0.371066	0.760115	1	0.0818905	0.812618	1	-0.45851	0.980592	1	1.2908	4.44093e-07	3.86467e-06	1.11787	5.34907e-09	8.86157e-08	-0.0659993	0.940042	1
O15269	O15269	SPTC1_HUMAN	Serine palmitoyltransferase 1	-0.124929	0.112193	0.247399	-0.0693512	0.589898	0.818246	0.0485241	0.890827	1	-0.0192088	0.985062	1	0.0490113	0.769551	1	-0.08575	0.0332776	0.402914	-0.151139	0.0490512	0.117167	-0.0787278	0.646469	0.944666	-0.0695187	0.713815	1
O15270	O15270	SPTC2_HUMAN	Serine palmitoyltransferase 2	0.183646	0.0534782	0.138749	0.501025	3.47727e-07	3.37231e-06	0.221732	0.0255158	0.182094	0.128273	0.182269	1	0.12625	0.345034	1	-0.27242	0.00108278	0.0480505	0.239547	0.0253134	0.0675785	-0.0308775	0.99941	1	-0.19857	0.0999796	0.779574
O15294	O15294	OGT1_HUMAN	UDP-N-acetylglucosamine--peptide N-acetylglucosaminyltransferase 110 kDa subunit	0.108055	0.10739	0.23962	0.151787	0.0176456	0.0501417	-0.0237904	0.997254	1	0.0625563	0.724784	1	-0.0335787	0.978215	1	-0.0865158	0.968875	1	0.228591	0.000229279	0.00115588	0.0779412	0.660995	0.95596	0.110414	0.421847	1
O15296	O15296	LX15B_HUMAN	Polyunsaturated fatty acid lipoxygenase ALOX15B	3.36054	4.40291e-06	4.07408e-05	2.34955	8.06429e-06	6.189e-05	-0.695995	0.241448	0.72278	-0.169154	0.408149	1	-0.641356	0.587348	1	0.0438399	0.903269	1	3.1854	1.8267e-07	1.69564e-06	3.49199	6.42208e-06	6.20766e-05	0.127762	0.96529	1
O15305	O15305	PMM2_HUMAN	Phosphomannomutase 2	-0.0535502	0.578984	0.82402	-0.101005	0.587855	0.816767	-0.0290105	0.528725	1	-0.0237597	0.989398	1	-0.0638521	0.658407	1	-0.0195896	0.994101	1	-0.110989	0.144925	0.282225	-0.0678269	0.680152	0.974169	0.0104755	0.999657	1
O15321	O15321	TM9S1_HUMAN	Transmembrane 9 superfamily member 1	0.123003	0.387316	0.620215	0.17778	0.1183	0.235644	0.0684984	0.370139	0.912571	0.0693491	0.573974	1	0.154441	0.843935	1	0.0145729	0.933914	1	0.109281	0.281162	0.471533	0.208946	0.756139	1	-0.0850916	0.988123	1
O15347	O15347	HMGB3_HUMAN	High mobility group protein B3	-0.12451	0.217645	0.407161	0.0484739	0.686129	0.907596	0.0572285	0.284928	0.798298	-0.00352662	0.991356	1	-0.044393	0.744442	1	-0.176511	0.261566	0.981794	-0.00875458	0.96541	1	-0.226132	0.0335676	0.10554	0.0408664	0.87344	1
O15355	O15355	PPM1G_HUMAN	Protein phosphatase 1G	-0.0911003	0.148098	0.305305	-0.0840099	0.205403	0.367339	-0.00810824	0.996444	1	-0.0231266	0.992703	1	0.0652148	0.993831	1	-0.0359978	0.91104	1	-0.0538715	0.860872	1	-0.0623895	0.5839	0.888536	-0.0367695	0.986436	1
O15357	O15357	SHIP2_HUMAN	Phosphatidylinositol 3,4,5-trisphosphate 5-phosphatase 2	-0.15355	0.0417683	0.113596	-0.195719	1.86161e-05	0.00013038	0.0347611	1	1	-0.00277452	1	1	-0.0227064	0.999251	1	0.0791434	0.740037	1	-0.195072	6.06434e-05	0.000349058	-0.186904	0.00415792	0.0188055	0.0188483	0.999961	1
O15371	O15371	EIF3D_HUMAN	Eukaryotic translation initiation factor 3 subunit D	-0.130239	0.0190365	0.06047	-0.0207426	0.991127	1	-0.0889012	0.339304	0.87657	-0.0128841	0.998776	1	0.0258288	0.999992	1	-0.0149827	0.999999	1	-0.0502971	0.95393	1	0.0430427	0.965321	1	0.0557086	0.900154	1
O15372	O15372	EIF3H_HUMAN	Eukaryotic translation initiation factor 3 subunit H	-0.0863004	0.676477	0.91048	-0.0446582	0.961788	1	-0.0338902	0.896077	1	0.0651758	0.898912	1	0.28777	0.106166	1	0.0744917	0.981514	1	-0.0296133	0.976593	1	0.103025	0.705323	0.99439	-0.174045	0.250816	1
O15379	O15379	HDAC3_HUMAN	Histone deacetylase 3	-0.12938	0.475089	0.716431	-0.143848	0.446077	0.665474	0.132146	0.417263	0.966677	-0.108765	0.399276	1	0.218179	0.149546	1	-0.0942976	0.206847	0.90833	-0.275995	0.237864	0.41375	-0.0433474	0.995504	1	-0.326945	0.0342753	0.455017
O15382	O15382	BCAT2_HUMAN	Branched-chain-amino-acid aminotransferase, mitochondrial	0.0896601	0.220068	0.410644	0.006209	0.999999	1	0.0936458	0.00291565	0.0401194	-0.0131375	0.998738	1	-0.0359681	0.974581	1	0.122915	0.00130074	0.0539482	-0.112749	0.209975	0.376579	0.0426191	0.908568	1	-0.0544542	0.984886	1
O15397	O15397	IPO8_HUMAN	Importin-8	-0.772407	0.000908143	0.00476734	-0.84052	0.000427453	0.00208486	0.0879955	0.683501	1	-0.285585	0.019518	0.328937	-0.0855301	0.574732	1	-0.216478	0.13076	0.761267	-1.08357	4.90578e-05	0.000286032	-1.10099	0.000182109	0.00123261	-0.23878	0.0645414	0.625934
O15400	O15400	STX7_HUMAN	Syntaxin-7	0.0112388	1	1	-0.0685948	0.563718	0.791925	0.0205188	0.622006	1	-0.140011	0.0754058	0.682621	0.0184585	0.999635	1	-0.0880012	0.138445	0.778305	-0.0698859	0.611919	0.844784	-0.0377435	0.948546	1	-0.0890172	0.638166	1
O15405;O94842	O15405	TOX3_HUMAN	TOX high mobility group box family member 3	-0.196209	0.604982	0.845073	-0.294242	0.862404	1	-0.189401	0.782194	1	-0.190867	0.466744	1	0.126507	0.974702	1	-0.092834	0.192798	0.890587	-0.104841	0.909263	1	0.119699	0.959533	1	-0.317374	0.813753	1
O15427	O15427	MOT4_HUMAN	Monocarboxylate transporter 4	-0.216126	0.0029689	0.0132132	-0.125288	0.145827	0.2786	-0.00911546	0.999967	1	-0.0123332	0.997626	1	0.0408223	0.875614	1	-0.0589109	0.824778	1	-0.131495	0.102177	0.213481	-0.166976	0.0411498	0.124364	-0.0418451	0.958602	1
O15438	O15438	MRP3_HUMAN	ATP-binding cassette sub-family C member 3	-0.245209	0.373533	0.604533	-0.00826854	0.999256	1	0.79236	0.417714	0.966677	0.431395	0.102564	0.791177	0.215146	0.284262	1	-0.284085	0.625475	1	-1.06076	0.067846	0.152948	-1.2283	0.012369	0.04697	-0.116543	0.818973	1
O15460	O15460	P4HA2_HUMAN	Prolyl 4-hydroxylase subunit alpha-2	-0.75091	2.0127e-06	2.00175e-05	-1.13046	9.93265e-11	1.67879e-09	-0.120105	0.844327	1	-0.309807	0.0769675	0.689955	0.0290572	0.982793	1	0.354221	0.124476	0.744309	-0.928576	8.29109e-10	1.07271e-08	-0.58165	9.61536e-05	0.000700257	-0.374599	0.0224117	0.366167
O15498	O15498	YKT6_HUMAN	Synaptobrevin homolog YKT6	-0.0636739	0.505101	0.748334	0.0610974	0.56437	0.792611	-0.0429629	0.241503	0.72278	0.0686278	0.588041	1	-0.0143424	0.992397	1	-0.0105962	0.982361	1	0.151763	0.252109	0.433882	-0.0109084	0.999632	1	0.0511703	0.890231	1
O15511	O15511	ARPC5_HUMAN	Actin-related protein 2/3 complex subunit 5	0.0965412	0.208621	0.395082	0.0114147	0.996632	1	-0.0293344	0.571473	1	-0.00384752	0.999999	1	0.00348146	0.999995	1	0.126093	0.631156	1	0.0177482	0.983115	1	0.389952	0.000173347	0.00118151	-0.00986535	0.999907	1
O15514	O15514	RPB4_HUMAN	DNA-directed RNA polymerase II subunit RPB4	0.040995	0.747535	0.970601	0.157907	0.245035	0.421605	0.1849	0.591621	1	-0.359579	0.0382535	0.480369	-0.0236849	0.946296	1	-0.169419	0.00226578	0.0806294	0.0509181	0.926128	1	-0.00396993	0.99832	1	-0.028822	0.927213	1
O15519	O15519	CFLAR_HUMAN	CASP8 and FADD-like apoptosis regulator	1.0691	6.61582e-08	8.61678e-07	3.02427	1.77545e-13	3.9781e-12	0.0393347	0.962736	1	1.0237	0.00163008	0.0581262	-0.416049	0.00131063	0.153291	-0.0279063	0.999995	1	2.68722	2.12824e-11	3.40054e-10	0.855858	0.0208222	0.071661	1.43975	4.54874e-08	5.61961e-06
O15523	O15523	DDX3Y_HUMAN	ATP-dependent RNA helicase DDX3Y	-0.60414	0.00624923	0.0242183	0.0200137	0.940346	1	-0.117181	0.561677	1	0.348565	0.51353	1	0.0687387	0.975653	1	-0.148589	0.810434	1	0.324258	0.0622938	0.142247	-0.36558	0.151922	0.338032	-0.219288	0.794776	1
O15528	O15528	CP27B_HUMAN	25-hydroxyvitamin D-1 alpha hydroxylase, mitochondrial	0.5431	0.454061	0.69553	0.446909	0.723517	0.937958	-0.99506	0.022583	0.166802	0.951571	0.0350993	0.46126	-0.152914	0.700619	1	1.04776	0.141975	0.781799	1.44197	0.00585456	0.019688	1.38525	0.000560013	0.00330804	1.10449	0.01188	0.244628
O15530	O15530	PDPK1_HUMAN	3-phosphoinositide-dependent protein kinase 1	-0.0165655	0.993579	1	-0.119505	0.0604618	0.138334	0.0366587	0.420767	0.967997	-0.126083	0.277703	1	-0.0177637	0.994513	1	-0.0655019	0.305948	1	-0.130127	0.0843215	0.182702	-0.0657154	0.703279	0.993184	-0.108055	0.389436	1
O15533	O15533	TPSN_HUMAN	Tapasin	1.02583	2.07137e-10	3.83334e-09	1.16821	2.29625e-08	2.79179e-07	0.207437	0.791663	1	0.0852802	0.825336	1	0.341408	0.185306	1	0.00478685	0.999072	1	0.953712	2.14344e-08	2.2667e-07	1.03747	2.55833e-05	0.000215267	-0.0789738	0.804004	1
O43143	O43143	DHX15_HUMAN	ATP-dependent RNA helicase DHX15	-0.064824	0.968996	1	0.0337304	0.988157	1	-0.0139929	1	1	0.0370838	0.931917	1	0.0219673	0.997674	1	-0.0652305	0.189821	0.886639	0.0608538	0.927087	1	-0.00227581	1	1	0.0218529	0.999811	1
O43148	O43148	MCES_HUMAN	mRNA cap guanine-N7 methyltransferase	-0.223408	7.46429e-05	0.000538903	-0.322105	1.19412e-05	8.73857e-05	-0.0215169	0.416149	0.966677	-0.0620117	0.822791	1	0.00148705	1	1	0.0355031	0.618146	1	-0.306036	2.41964e-06	1.82111e-05	-0.21999	0.00696138	0.0289958	-0.101973	0.534235	1
O43149	O43149	ZZEF1_HUMAN	Zinc finger ZZ-type and EF-hand domain-containing protein 1	-0.128896	0.192033	0.37112	-0.19223	0.00401522	0.0145034	-0.00495936	1	1	-0.0709169	0.85871	1	-0.0344922	0.998413	1	-0.0453852	0.991402	1	-0.123426	0.0225512	0.0613678	-0.112333	0.642892	0.942809	0.0310446	0.999977	1
O43159	O43159	RRP8_HUMAN	Ribosomal RNA-processing protein 8	-0.207276	0.137739	0.289228	-0.210682	0.189992	0.344199	0.119915	0.821499	1	-0.130229	0.186317	1	0.0405929	0.798739	1	-0.126823	0.180845	0.872593	-0.330597	0.00916266	0.0290267	-0.286598	0.0470697	0.138812	-0.170822	0.223467	1
O43164	O43164	PJA2_HUMAN	E3 ubiquitin-protein ligase Praja-2	0.3256	0.0111799	0.0391732	-0.695925	2.97626e-06	2.46882e-05	-0.0633879	0.565225	1	-0.718057	1.16669e-05	0.00111849	-0.249058	0.0889658	1	0.303468	0.018791	0.309023	-0.787057	3.10394e-06	2.29342e-05	0.13993	0.293577	0.553462	-0.648326	0.000127493	0.00760796
O43166	O43166	SI1L1_HUMAN	Signal-induced proliferation-associated 1-like protein 1	0.419729	0.0013428	0.00666047	0.309272	0.35556	0.560311	-0.0541252	0.839063	1	-0.130938	0.774502	1	-0.00314696	0.999995	1	0.216551	0.679724	1	-0.0491274	0.924044	1	0.947226	0.000520199	0.00310738	-0.083197	0.923261	1
O43169	O43169	CYB5B_HUMAN	Cytochrome b5 type B	0.140435	0.0374209	0.104357	0.185508	0.0383748	0.0948502	0.102162	0.00501453	0.0602155	0.0564777	0.704728	1	0.0809246	0.384753	1	0.0723029	0.136942	0.774255	0.0411227	0.731466	0.951149	0.0586048	0.794233	1	0.0295274	0.950685	1
O43172	O43172	PRP4_HUMAN	U4/U6 small nuclear ribonucleoprotein Prp4	-0.0303053	0.947307	1	0.0652029	0.537908	0.762592	-0.00791999	0.991879	1	0.089326	0.388173	1	0.00958267	0.999882	1	-0.00117415	1	1	0.107843	0.0603939	0.138776	0.0275425	0.987145	1	0.075545	0.729153	1
O43175	O43175	SERA_HUMAN	D-3-phosphoglycerate dehydrogenase	-0.0959193	0.232037	0.427083	-0.0542366	0.825978	1	0.0324656	0.966248	1	-0.109375	0.87223	1	-0.0713242	0.577275	1	-0.219613	0.397872	1	-0.0386844	0.948267	1	-0.250834	0.0710873	0.191752	-0.0581549	0.949502	1
O43181	O43181	NDUS4_HUMAN	NADH dehydrogenase [ubiquinone] iron-sulfur protein 4, mitochondrial	0.0852555	0.416585	0.652085	0.150988	0.128887	0.252167	0.0900313	0.0335669	0.219329	0.128388	0.311352	1	0.0548155	0.743454	1	0.0458182	0.861785	1	0.060957	0.643591	0.872444	0.0382889	0.903341	1	0.0866852	0.692181	1
O43187	O43187	IRAK2_HUMAN	Interleukin-1 receptor-associated kinase-like 2	-1.23471	0.171002	0.340028	1.67289	0.0795694	0.172023	0.740656	0.993891	1	2.79336	0.00862425	0.199346	0.116882	0.783895	1	-0.11424	0.868578	1	0.932237	0.0145655	0.0428899	-1.85848	0.121011	0.286225	2.67648	0.000925715	0.0365782
O43237	O43237	DC1L2_HUMAN	Cytoplasmic dynein 1 light intermediate chain 2	-0.116995	0.0553173	0.142133	-0.151581	0.051264	0.120471	-0.085576	0.561511	1	0.0463265	0.99745	1	0.0442723	0.965427	1	0.0571301	0.968962	1	-0.0966095	0.238517	0.414516	-0.0483656	0.953397	1	-0.0313855	0.99614	1
O43242	O43242	PSMD3_HUMAN	26S proteasome non-ATPase regulatory subunit 3	-0.0400383	0.945508	1	-0.0362895	0.961204	1	0.0279223	0.08621	0.398389	-0.005749	1	1	0.0359952	0.999936	1	-0.000795562	1	1	-0.069114	0.560839	0.794137	-0.0726083	0.625277	0.925726	0.0043286	1	1
O43252	O43252	PAPS1_HUMAN	Bifunctional 3'-phosphoadenosine 5'-phosphosulfate synthase 1	-0.323801	4.3717e-07	4.93546e-06	-0.0950411	0.226452	0.396375	-0.102342	0.0851172	0.396942	0.0325265	0.989695	1	-0.00349099	1	1	-0.156951	0.029692	0.375842	0.00615946	0.999999	1	-0.231415	2.48043e-05	0.000209315	0.0637531	0.891504	1
O43264	O43264	ZW10_HUMAN	Centromere/kinetochore protein zw10 homolog	-0.1801	0.000698149	0.00381656	-0.114086	0.177173	0.327468	0.0639208	0.692538	1	-0.0273895	0.987769	1	0.0628598	0.625886	1	-0.0115561	0.999957	1	-0.0747293	0.256411	0.439863	-0.0567915	0.898974	1	-0.0667859	0.836512	1
O43278	O43278	SPIT1_HUMAN	Kunitz-type protease inhibitor 1	-0.245089	0.149783	0.307668	-0.592483	4.68951e-05	0.000297443	0.120932	0.818699	1	-0.269452	0.0986836	0.777412	0.370463	0.0391543	0.950835	0.169551	0.612241	1	-0.667984	7.16617e-06	4.97127e-05	0.267188	0.336579	0.608795	-0.534409	0.0458734	0.539887
O43290	O43290	SNUT1_HUMAN	U4/U6.U5 tri-snRNP-associated protein 1	-0.236426	1.60813e-08	2.28816e-07	-0.215686	2.24881e-08	2.75703e-07	0.0161384	0.999822	1	-0.0594081	0.757069	1	0.0410803	0.981744	1	-0.0837228	0.580819	1	-0.226575	1.16875e-08	1.28475e-07	-0.192584	0.000714526	0.0040886	-0.0533123	0.983019	1
O43292	O43292	GPAA1_HUMAN	Glycosylphosphatidylinositol anchor attachment 1 protein	0.644339	0.97469	1	0.296456	0.167628	0.312393	-0.0722639	0.995589	1	-0.0347086	0.880547	1	0.822502	0.323183	1	0.313174	0.997544	1	0.36872	0.512145	0.74263	1.53911	0.994223	1	-0.857211	0.775165	1
O43293	O43293	DAPK3_HUMAN	Death-associated protein kinase 3	0.314076	0.0144329	0.0481755	0.0878947	0.371157	0.580976	0.263262	0.478117	1	-0.140457	0.420116	1	0.287349	0.283019	1	0.0257163	0.907831	1	0.0538158	0.608255	0.84231	0.338163	0.0259538	0.0857017	-0.427806	0.00787105	0.181267
O43299	O43299	AP5Z1_HUMAN	AP-5 complex subunit zeta-1	0.307235	0.0011424	0.00579927	0.0486963	0.846761	1	-0.0536883	0.943586	1	-0.281398	0.0297133	0.418707	0.402257	0.105842	1	-0.00216048	0.999995	1	0.025657	0.933219	1	0.615727	0.00166632	0.00848296	-0.62747	0.00729439	0.173405
O43310	O43310	CTIF_HUMAN	CBP80/20-dependent translation initiation factor	0.0229526	0.923182	1	-0.211589	0.512461	0.734888	-0.0685825	0.923508	1	-0.289649	0.996782	1	-0.364879	0.994926	1	-0.0551083	0.883972	1	-0.143006	0.842929	1	-0.273344	0.0821885	0.213143	0.0752295	0.785134	1
O43312	O43312	MTSS1_HUMAN	Protein MTSS 1	0.828404	2.75173e-10	4.99755e-09	0.662698	2.82189e-08	3.34057e-07	0.00436585	0.999999	1	-0.0680445	0.996067	1	-0.104249	0.97451	1	0.250678	0.801015	1	0.78541	3.16884e-06	2.33393e-05	0.666406	3.00067e-07	3.74505e-06	0.036204	0.99957	1
O43314	O43314	VIP2_HUMAN	Inositol hexakisphosphate and diphosphoinositol-pentakisphosphate kinase 2	-0.253133	3.69593e-06	3.46375e-05	-0.158756	0.000335164	0.00168244	-0.0210441	0.997119	1	0.0112558	0.999992	1	0.0218182	0.999498	1	-0.0186928	0.998746	1	-0.178355	0.00106099	0.00447991	-0.199526	0.00422187	0.0190505	-0.00937867	1	1
O43318	O43318	M3K7_HUMAN	Mitogen-activated protein kinase kinase kinase 7	0.0125192	0.980118	1	0.0665604	0.64634	0.871926	-0.00685817	0.984095	1	0.0591259	0.816342	1	0.0627675	0.757108	1	0.0100881	0.988091	1	-0.175382	0.306049	0.504303	0.255638	0.0178715	0.063572	-0.0508271	0.856915	1
O43324	O43324	MCA3_HUMAN	Eukaryotic translation elongation factor 1 epsilon-1	-0.0237263	0.986346	1	0.123899	0.0740635	0.162584	0.0634848	0.0489173	0.280413	-0.0319143	0.980563	1	0.00609417	0.999737	1	0.0590145	0.994273	1	-0.150738	0.128328	0.256896	-0.128168	0.488923	0.786826	-0.0210147	0.998995	1
O43353	O43353	RIPK2_HUMAN	Receptor-interacting serine/threonine-protein kinase 2	1.23876	1.16011e-20	5.25915e-19	1.74332	2.7974e-17	9.03823e-16	-0.154977	0.000808486	0.0154007	-0.304774	0.474647	1	-0.140967	0.0759165	1	-0.247503	0.143645	0.785812	1.76893	1.57763e-18	4.75566e-17	1.22038	9.41321e-20	4.40388e-18	0.133114	0.358835	1
O43390	O43390	HNRPR_HUMAN	Heterogeneous nuclear ribonucleoprotein R	0.00315685	1	1	0.0934732	0.0744567	0.163324	-0.0449527	0.368374	0.911647	0.0228314	0.997376	1	-0.034478	0.992026	1	-0.04801	0.797065	1	0.0760089	0.19033	0.348263	0.0391632	0.995418	1	0.0148298	0.999997	1
O43395	O43395	PRPF3_HUMAN	U4/U6 small nuclear ribonucleoprotein Prp3	0.0872419	0.337988	0.561325	0.131271	0.0282532	0.0735286	-0.0578457	0.120592	0.495639	0.0427842	0.858127	1	-0.0324639	0.957588	1	-0.0579592	0.741368	1	0.139915	0.0289681	0.0757288	0.121462	0.17066	0.369089	0.0670628	0.81823	1
O43396	O43396	TXNL1_HUMAN	Thioredoxin-like protein 1	-0.148898	0.00180287	0.00865616	-0.177261	0.000210337	0.00112231	-0.073545	0.189826	0.639093	-0.0525513	0.65821	1	-0.0224544	0.993223	1	-0.0134026	0.991105	1	-0.11596	0.0342815	0.0869377	-0.12146	0.0444967	0.132493	-0.00222739	1	1
O43399	O43399	TPD54_HUMAN	Tumor protein D54	-0.102812	0.125191	0.269458	-0.240611	0.000316167	0.00159805	-0.03856	0.667894	1	0.0158001	0.994435	1	0.000523848	1	1	0.124505	0.254805	0.975259	-0.236435	0.000904829	0.00391801	-0.151279	0.030933	0.09923	-0.0147161	0.999419	1
O43402	O43402	EMC8_HUMAN	ER membrane protein complex subunit 8	-0.0139843	0.985869	1	-0.183624	0.201149	0.361055	0.0879891	0.00352262	0.0457784	0.0795348	0.342386	1	0.4263	0.0128773	0.607255	-0.018707	0.976958	1	-0.0753228	0.641712	0.870905	0.0183832	0.950973	1	-0.246765	0.163851	0.94624
O43426	O43426	SYNJ1_HUMAN	Synaptojanin-1	-0.266989	8.55774e-08	1.0809e-06	-0.37777	7.12911e-11	1.22982e-09	-0.0795826	0.102575	0.44927	-0.0751506	0.809045	1	0.0621143	0.87959	1	0.0665967	0.824579	1	-0.27689	1.35698e-06	1.08115e-05	-0.103288	0.511959	0.811541	-0.0625677	0.91454	1
O43427	O43427	FIBP_HUMAN	Acidic fibroblast growth factor intracellular-binding protein	-0.236521	0.0613737	0.154837	-0.0499118	0.941955	1	0.0205101	0.984964	1	-0.03985	0.935745	1	0.0433332	0.912847	1	-0.10891	0.474201	1	-0.0202361	0.974871	1	-0.155475	0.395177	0.677684	-0.0342741	0.969298	1
O43432	O43432	IF4G3_HUMAN	Eukaryotic translation initiation factor 4 gamma 3	-0.385249	1.21991e-11	2.54609e-10	-0.262311	3.7714e-05	0.000244243	-0.0480272	0.890004	1	0.0443885	0.99383	1	0.0392879	0.996487	1	-0.0555747	0.995704	1	-0.117441	0.175896	0.327072	-0.25517	0.00676138	0.0282635	-0.0197394	0.999998	1
O43447	O43447	PPIH_HUMAN	Peptidyl-prolyl cis-trans isomerase H	-0.105327	0.348591	0.575215	-0.221057	0.00446529	0.0158549	0.0287186	0.885414	1	-0.00920349	0.999994	1	0.00838848	0.999013	1	0.0150598	0.976091	1	-0.304876	0.000127037	0.000676604	-0.155628	0.0504274	0.146756	0.0131655	0.998975	1
O43464	O43464	HTRA2_HUMAN	Serine protease HTRA2, mitochondrial	-0.0627912	0.603295	0.843833	-0.0447787	0.884968	1	-0.0361302	0.687121	1	0.0987712	0.516058	1	-0.0618963	0.596342	1	0.0807587	0.942404	1	-0.00864848	0.994202	1	-0.0885573	0.539665	0.843164	0.160668	0.380655	1
O43474	O43474	KLF4_HUMAN	Krueppel-like factor 4	0.274882	0.250768	0.452761	-0.86967	0.000836178	0.0037328	0.0909514	0.765805	1	-0.373228	0.0703991	0.663499	-0.0204957	0.943357	1	0.771325	0.000227268	0.0170393	-0.960622	0.00280901	0.0106255	0.163435	0.65595	0.952096	-0.352732	0.14789	0.905547
O43488	O43488	ARK72_HUMAN	Aflatoxin B1 aldehyde reductase member 2	0.0217248	0.988768	1	-0.0309221	0.978494	1	0.0276422	0.890889	1	0.0872512	0.463211	1	0.0974569	0.532779	1	0.0531339	0.776589	1	-0.0341752	0.955665	1	-0.0440183	0.90591	1	-0.0578119	0.924799	1
O43491	O43491	E41L2_HUMAN	Band 4.1-like protein 2	-0.145516	0.00123906	0.00621443	-0.437059	2.24556e-20	9.38004e-19	-0.148539	9.98307e-07	5.7803e-05	-0.0105736	1	1	-0.102473	0.148548	1	0.239594	0.0816987	0.625404	-0.297125	1.19703e-11	1.97189e-10	-0.0847955	0.487591	0.785086	0.0437542	0.999981	1
O43493	O43493	TGON2_HUMAN	Trans-Golgi network integral membrane protein 2	-1.18317	1.08585e-06	1.12191e-05	-1.81916	3.87659e-15	1.05443e-13	0.240368	0.0216286	0.161538	-0.346134	0.000651528	0.0300011	0.0386117	0.968927	1	0.511566	0.00192057	0.0710853	-2.04895	6.41557e-15	1.44301e-13	-1.50362	2.88152e-09	4.94169e-08	-0.355308	0.0107281	0.229808
O43504	O43504	LTOR5_HUMAN	Ragulator complex protein LAMTOR5	-0.0449198	0.749275	0.971781	-0.104807	0.306406	0.501782	-0.0533483	0.534726	1	-0.0939928	0.237853	1	0.228679	0.320739	1	-0.111085	0.664631	1	-0.0514588	0.624223	0.856107	-0.0964101	0.542982	0.846311	-0.289714	0.141493	0.893573
O43516	O43516	WIPF1_HUMAN	WAS/WASL-interacting protein family member 1	0.191037	0.00320644	0.0140881	0.167175	0.10862	0.220559	-0.0594524	0.0134031	0.117738	-0.0758849	0.651106	1	-0.120865	0.0589558	1	0.00133016	1	1	0.241272	0.00125364	0.0052106	0.168913	0.00764174	0.0312073	0.0527885	0.937913	1
O43521	O43521	B2L11_HUMAN	Bcl-2-like protein 11	0.480252	0.00219945	0.0102245	0.534372	0.00063069	0.00292025	-0.129107	0.0771533	0.374406	0.0184181	0.974842	1	0.114812	0.488326	1	0.052495	0.964424	1	0.663479	0.000172201	0.000893551	0.642187	0.000144822	0.00100944	-0.0963936	0.666052	1
O43566	O43566	RGS14_HUMAN	Regulator of G-protein signaling 14	-0.522423	2.42729e-14	6.66421e-13	-0.561357	1.93332e-13	4.31529e-12	0.147495	0.00182844	0.0274172	0.0668579	0.775823	1	-0.0400742	0.97611	1	0.102982	0.661671	1	-0.727057	1.75687e-17	4.84632e-16	-0.682293	3.75652e-15	1.22045e-13	0.106932	0.660591	1
O43567	O43567	RNF13_HUMAN	E3 ubiquitin-protein ligase RNF13	-0.105462	0.268473	0.475623	-0.260548	0.00547845	0.0188237	0.00916416	0.947527	1	0.0143988	0.978711	1	0.0294211	0.93582	1	0.166981	0.215399	0.924307	-0.237655	0.013374	0.0399444	-0.075505	0.553197	0.857207	-0.0272268	0.949866	1
O43572	O43572	AKA10_HUMAN	A-kinase anchor protein 10, mitochondrial	0.38994	0.0176045	0.0565674	-0.0652829	0.972632	1	0.217693	0.131253	0.524368	-0.452994	0.00738996	0.178581	0.111335	0.595783	1	0.129946	0.971753	1	-0.52205	0.00537316	0.0183756	0.363833	0.0402308	0.121965	-0.663624	0.00107131	0.0409478
O43583	O43583	DENR_HUMAN	Density-regulated protein	-0.119421	0.139076	0.291511	-0.223578	0.00857309	0.0272583	-0.0636122	0.429095	0.978544	-0.0311552	0.747637	1	-0.0795674	0.440499	1	0.0504367	0.0938512	0.671777	-0.200869	0.0130178	0.0391181	-0.134909	0.209395	0.429815	0.0484122	0.771776	1
O43586	O43586	PPIP1_HUMAN	Proline-serine-threonine phosphatase-interacting protein 1	-0.334114	0.000103655	0.000719925	-0.285863	0.000684405	0.00312932	-0.0663595	0.173521	0.610501	-0.0404316	0.85287	1	0.0396408	0.83179	1	-0.114693	0.254865	0.975259	-0.176401	0.0338375	0.0860355	-0.212395	0.00380077	0.0174465	-0.104735	0.400587	1
O43592	O43592	XPOT_HUMAN	Exportin-T	-0.243656	2.43838e-05	0.000195874	-0.194506	0.0459991	0.110112	0.0138908	1	1	-0.0773872	0.447397	1	0.0224106	0.999292	1	-0.0031632	1	1	-0.191852	0.00319327	0.0118491	-0.317461	0.000276756	0.00177658	-0.0366794	0.988358	1
O43598	O43598	DNPH1_HUMAN	2'-deoxynucleoside 5'-phosphate N-hydrolase 1	-0.211853	0.0259923	0.0783926	-0.307705	0.000188256	0.00101374	-0.111979	0.0316769	0.21171	-0.0841881	0.549711	1	-0.00206632	0.997121	1	-0.0175816	0.987311	1	-0.221082	0.0258714	0.0686773	-0.0146594	0.994639	1	-0.11836	0.568176	1
O43615	O43615	TIM44_HUMAN	Mitochondrial import inner membrane translocase subunit TIM44	-0.0339041	0.965462	1	-0.0259838	0.994101	1	0.0535889	0.0741781	0.36699	0.0193623	0.994748	1	-0.0428307	0.929982	1	0.0183767	0.999863	1	-0.0771647	0.360328	0.568744	-0.114253	0.175085	0.376017	-0.0202354	0.999172	1
O43617	O43617	TPPC3_HUMAN	Trafficking protein particle complex subunit 3	0.0839492	0.304366	0.520905	-0.22306	0.00607563	0.0205022	0.0444912	0.353133	0.893993	-0.286301	0.0011552	0.0459567	0.0830194	0.412975	1	0.224905	0.0619047	0.552005	-0.267551	0.00680721	0.0224147	0.43158	0.0661474	0.181185	-0.480945	0.02203	0.362906
O43633	O43633	CHM2A_HUMAN	Charged multivesicular body protein 2a	-0.112938	0.151944	0.310906	-0.0837806	0.415063	0.633922	0.0604857	0.260985	0.757064	0.00163366	0.99986	1	0.133099	0.358531	1	-0.0275235	0.735524	1	-0.148869	0.0315408	0.0810772	-0.0877805	0.667931	0.962084	-0.123097	0.580008	1
O43660	O43660	PLRG1_HUMAN	Pleiotropic regulator 1	-0.0266978	0.954486	1	0.127309	0.330544	0.531196	0.00694313	0.999948	1	0.019609	0.978072	1	-0.0328694	0.926707	1	-0.178694	0.0132579	0.257582	0.122953	0.11889	0.241665	-0.0887304	0.534668	0.838267	0.0130696	0.999577	1
O43665	O43665	RGS10_HUMAN	Regulator of G-protein signaling 10	-0.0588728	0.859906	1	-0.118655	0.140198	0.270052	0.0201402	0.957703	1	0.122887	0.441737	1	0.0178493	0.994865	1	0.157864	0.0626764	0.552005	-0.0879338	0.400141	0.614664	0.0711777	0.999758	1	0.000690896	1	1
O43670	O43670	ZN207_HUMAN	BUB3-interacting and GLEBS motif-containing protein ZNF207	-0.167803	0.0527501	0.137225	-0.00271987	0.99854	1	-0.0622754	0.203401	0.665264	0.028567	0.86018	1	0.222949	0.838459	1	0.00338698	0.996987	1	0.0857917	0.347022	0.553268	0.0836812	0.499405	0.798181	0.00549744	0.996688	1
O43674	O43674	NDUB5_HUMAN	NADH dehydrogenase [ubiquinone] 1 beta subcomplex subunit 5, mitochondrial	-0.0716631	0.549627	0.795796	-0.0548412	0.719956	0.934792	0.0649186	0.264406	0.762447	-0.0357928	0.798544	1	0.0378278	0.740306	1	-0.0341726	0.789011	1	-0.11976	0.1548	0.296809	-0.0803117	0.423116	0.71103	-0.0736206	0.637539	1
O43676	O43676	NDUB3_HUMAN	NADH dehydrogenase [ubiquinone] 1 beta subcomplex subunit 3	0.135659	0.224109	0.415664	0.130553	0.455021	0.673832	0.136575	0.0425449	0.256497	0.0779877	0.651345	1	-0.0839062	0.507466	1	0.0830946	0.399915	1	-0.00602273	0.959928	1	-0.084822	0.506743	0.805873	0.161894	0.430884	1
O43678	O43678	NDUA2_HUMAN	NADH dehydrogenase [ubiquinone] 1 alpha subcomplex subunit 2	0.124224	0.164539	0.330435	0.0436021	0.776009	0.982912	0.122453	0.000150314	0.00395962	0.0856478	0.385789	1	-0.0102659	0.978295	1	0.182313	0.00916518	0.204903	-0.070569	0.459792	0.683319	-0.0478192	0.720158	1	0.0959136	0.504989	1
O43681	O43681	GET3_HUMAN	ATPase GET3	0.00842071	0.999758	1	-0.0674634	0.427334	0.647926	0.00728569	0.965825	1	-0.000865988	1	1	-0.040512	0.864937	1	0.0985255	0.0446761	0.475752	0.00209936	1	1	-0.0793642	0.444432	0.737364	0.0327036	0.986589	1
O43684	O43684	BUB3_HUMAN	Mitotic checkpoint protein BUB3	-0.0456081	0.722238	0.94743	-0.0341162	0.916343	1	-0.0359809	0.0713965	0.358193	0.0113275	0.998841	1	-0.00396512	0.999995	1	-0.021111	0.83305	1	-0.020548	0.97717	1	0.00329928	0.999999	1	-0.0827333	0.567503	1
O43704	O43704	ST1B1_HUMAN	Sulfotransferase 1B1	-1.03448	0.300026	0.516011	-0.505872	0.889866	1	0.471732	0.675364	1	0.0509046	0.982622	1	1.02133	0.99163	1	-0.477704	0.320553	1	-0.977604	0.658724	0.884347	-0.48488	0.241086	0.477922	-0.970427	0.860872	1
O43707	O43707	ACTN4_HUMAN	Alpha-actinin-4	0.0449291	0.923572	1	0.0246845	0.999959	1	-0.0440612	0.882644	1	-0.000622191	1	1	0.0658424	0.932234	1	0.0321961	0.999944	1	0.0982192	0.0990405	0.207881	0.10836	0.0628531	0.174367	-0.035747	0.999985	1
O43709	O43709	BUD23_HUMAN	Probable 18S rRNA	-0.0673879	0.817726	1	-0.482131	0.0871834	0.1854	0.201901	0.43325	0.982134	-0.352754	0.34974	1	0.104098	0.765488	1	0.0619893	0.996692	1	-0.684032	0.000382457	0.00182879	-0.165191	0.656727	0.952515	-0.456851	0.0799424	0.697757
O43719	O43719	HTSF1_HUMAN	HIV Tat-specific factor 1	-0.105307	0.335621	0.558064	0.124428	0.253412	0.433574	0.0188569	0.999341	1	-0.0115104	0.999801	1	-0.0381048	0.910288	1	-0.155469	0.000294919	0.0208551	0.109896	0.38461	0.596446	-0.0565448	0.952703	1	-0.0252373	0.999416	1
O43747	O43747	AP1G1_HUMAN	AP-1 complex subunit gamma-1	0.0680709	0.750788	0.973096	0.0823052	0.943355	1	-0.0431671	0.862106	1	-0.0116577	0.99997	1	0.0132458	0.999902	1	-0.035723	0.852653	1	0.0807847	0.954279	1	0.0893883	0.940579	1	0.0232172	0.999997	1
O43752	O43752	STX6_HUMAN	Syntaxin-6	0.280329	0.000195995	0.00127071	0.247958	0.00148303	0.0061205	0.121088	0.279923	0.788911	-0.0692235	0.674717	1	0.0256117	0.983049	1	-0.026398	0.985547	1	0.164797	0.0230441	0.0625637	0.291309	0.00200409	0.0099764	-0.0762593	0.738117	1
O43760	O43760	SNG2_HUMAN	Synaptogyrin-2	0.374544	3.57738e-05	0.000277093	0.257197	0.0020834	0.00820455	0.12295	0.0034353	0.045044	0.0887615	0.828879	1	-0.024792	0.993045	1	0.157384	0.125999	0.746317	0.135026	0.0601192	0.138307	0.202051	0.0136666	0.050906	0.106734	0.699784	1
O43765	O43765	SGTA_HUMAN	Small glutamine-rich tetratricopeptide repeat-containing protein alpha	0.0521402	0.8784	1	-0.236743	0.142842	0.273883	-0.0729184	0.48164	1	-0.27712	0.0258779	0.385765	-0.0503617	0.953931	1	0.0475085	0.964675	1	-0.165305	0.60819	0.84231	0.25541	0.0306847	0.0988128	-0.407552	0.020714	0.34557
O43768	O43768	ENSA_HUMAN	Alpha-endosulfine	0.0687423	0.626271	0.86317	-0.0470635	0.711249	0.927605	-0.0503824	0.466325	1	-0.00805186	0.99248	1	-0.152016	0.0918204	1	0.138582	0.219614	0.932543	-0.0661211	0.950886	1	0.00916085	0.994582	1	0.143964	0.268985	1
O43772	O43772	MCAT_HUMAN	Mitochondrial carnitine/acylcarnitine carrier protein	0.199978	0.26591	0.472664	0.591229	0.205659	0.367572	0.0209498	0.97388	1	-0.0822702	0.846858	1	0.143271	0.193304	1	-0.473522	0.075435	0.605967	0.0980806	0.796233	0.999006	0.140751	0.798078	1	-0.516193	0.0781161	0.693206
O43776	O43776	SYNC_HUMAN	Asparagine--tRNA ligase, cytoplasmic	-0.32935	2.49965e-07	2.95312e-06	-0.332915	4.00093e-08	4.56982e-07	-0.0506211	0.904117	1	-0.0889103	0.955778	1	-0.0255507	0.99588	1	-0.102488	0.0898577	0.652332	-0.234638	2.28642e-06	1.72975e-05	-0.239375	0.00273527	0.0130365	-0.0388846	0.997811	1
O43808	O43808	PM34_HUMAN	Peroxisomal membrane protein PMP34	0.222863	0.110523	0.24501	0.194098	0.109921	0.222429	0.255334	0.0360623	0.230232	-0.00530825	0.963128	1	0.0350856	0.78836	1	0.0234566	0.956757	1	-0.0612357	0.797616	0.999705	0.00261471	0.948441	1	-0.0403939	0.87777	1
O43809	O43809	CPSF5_HUMAN	Cleavage and polyadenylation specificity factor subunit 5	-0.0620698	0.896647	1	-0.0772665	0.413797	0.632462	-0.0510715	0.891303	1	0.0986022	0.316702	1	-0.0446339	0.881155	1	-0.0259984	0.99848	1	0.0115373	1	1	-0.172476	0.287923	0.545617	0.0938777	0.526997	1
O43813	O43813	LANC1_HUMAN	Glutathione S-transferase LANCL1	0.0159061	0.968103	1	-0.063621	0.551284	0.777596	0.129186	0.131336	0.524368	-0.109433	0.313075	1	0.0112721	0.992534	1	0.0128679	0.999391	1	-0.238181	0.0348273	0.0880165	-0.119559	0.310193	0.576424	-0.128806	0.422708	1
O43815	O43815	STRN_HUMAN	Striatin	-0.0125974	0.999977	1	0.0492122	0.898502	1	-0.00275382	1	1	0.0529143	0.871883	1	-0.0435336	0.987041	1	-0.0275	0.990959	1	0.0212356	0.998808	1	0.0275312	0.998434	1	-0.050855	0.970728	1
O43818	O43818	U3IP2_HUMAN	U3 small nucleolar RNA-interacting protein 2	-0.195347	0.0363046	0.101966	-0.141076	0.269965	0.454579	-0.0735542	0.547156	1	0.0456593	0.823872	1	0.0282014	0.90723	1	-0.0569762	0.43934	1	-0.0513943	0.780413	0.987599	-0.105568	0.3509	0.626776	0.024714	0.987719	1
O43819	O43819	SCO2_HUMAN	Protein SCO2 homolog, mitochondrial	-0.151146	0.185033	0.361173	-0.121762	0.331713	0.532781	-0.0746297	0.493515	1	-0.0301576	0.940913	1	-0.0920041	0.566039	1	-0.0445844	0.945868	1	-0.0471318	0.80502	1	-0.153563	0.17147	0.37043	0.0618465	0.860182	1
O43823	O43823	AKAP8_HUMAN	A-kinase anchor protein 8	-0.209182	0.112619	0.248246	-0.0999754	0.5428	0.768589	-0.00802162	0.998309	1	-0.106832	0.353607	1	0.0626346	0.824366	1	-0.145166	0.114812	0.7158	-0.0866859	0.476492	0.702278	-0.124147	0.731592	1	-0.129699	0.343608	1
O43837	O43837	IDH3B_HUMAN	Isocitrate dehydrogenase [NAD] subunit beta, mitochondrial	0.0454153	0.786032	1	0.0241498	0.998235	1	0.0530681	0.00191273	0.0283763	0.0563695	0.649365	1	0.0311074	0.958302	1	0.0688883	0.288153	1	-0.0127653	0.999488	1	0.0193121	0.998757	1	0.0524309	0.907746	1
O43847	O43847	NRDC_HUMAN	Nardilysin	-0.0328146	0.999226	1	0.0374078	0.9827	1	-0.0129864	0.925196	1	0.0284883	0.999795	1	0.0269529	0.999563	1	-0.0498885	0.758409	1	0.0402633	0.933868	1	0.0433087	0.971238	1	-0.0249046	0.999998	1
O43852	O43852	CALU_HUMAN	Calumenin	-0.0780374	0.482016	0.723519	-0.1463	0.0195046	0.0544975	0.12842	2.62425e-05	0.000892246	-0.0374097	0.98065	1	0.0266481	0.973021	1	0.09608	0.41757	1	-0.287017	4.81119e-07	4.16827e-06	-0.127125	0.119369	0.284345	-0.0726697	0.8666	1
O43865	O43865	SAHH2_HUMAN	S-adenosylhomocysteine hydrolase-like protein 1	-0.288077	0.0012609	0.00631854	-0.468721	4.05654e-06	3.26758e-05	-0.00100376	0.998473	1	-0.141751	0.326975	1	-0.00554329	0.987938	1	0.055332	0.786112	1	-0.468646	6.33063e-06	4.42841e-05	-0.306207	0.0174969	0.0625308	-0.180092	0.579056	1
O43914	O43914	TYOBP_HUMAN	TYRO protein tyrosine kinase-binding protein	0.0539698	0.908826	1	-0.167543	0.493877	0.716544	0.0194829	0.755385	1	-0.180337	0.348723	1	0.0443662	0.827109	1	0.041176	0.910801	1	-0.187026	0.372805	0.582932	0.0788531	0.917775	1	-0.224703	0.369245	1
O43920	O43920	NDUS5_HUMAN	NADH dehydrogenase [ubiquinone] iron-sulfur protein 5	0.172843	0.102772	0.231962	0.112018	0.300317	0.493607	0.120309	0.0021075	0.0304143	0.0848908	0.722289	1	0.0145792	0.972194	1	0.145717	0.50859	1	-0.00829148	0.971447	1	0.0671135	0.855565	1	0.0703116	0.840631	1
O43924	O43924	PDE6D_HUMAN	Retinal rod rhodopsin-sensitive cGMP 3',5'-cyclic phosphodiesterase subunit delta	-0.155536	0.0667638	0.164255	-0.27199	0.00194381	0.00772365	-0.0683431	0.172102	0.610065	-0.0252955	0.883506	1	-0.0202881	0.951074	1	0.0781633	0.0966092	0.681509	-0.212934	0.0240447	0.0647827	-0.107481	0.382201	0.663828	-0.0134352	0.97929	1
O60216	O60216	RAD21_HUMAN	Double-strand-break repair protein rad21 homolog	-0.0355051	0.947531	1	0.0519872	0.70472	0.921762	-0.0466207	0.801824	1	0.00688094	0.999991	1	-0.0662136	0.666332	1	-0.104732	0.647702	1	0.0934022	0.214891	0.382689	-0.0622381	0.733859	1	0.0278642	0.995771	1
O60231	O60231	DHX16_HUMAN	Pre-mRNA-splicing factor ATP-dependent RNA helicase DHX16	-0.0597155	0.725354	0.95024	0.0605829	0.672361	0.89403	-0.00356084	1	1	0.00787943	0.998529	1	-0.0290748	0.94531	1	-0.0782249	0.0203311	0.321838	-0.00147752	1	1	-0.0370062	0.952327	1	0.0191238	0.997109	1
O60234	O60234	GMFG_HUMAN	Glia maturation factor gamma	-0.265625	0.000148651	0.00099921	-0.339079	2.47396e-05	0.000168425	-0.0141667	0.940923	1	-0.0368547	0.905063	1	-0.0174414	0.989736	1	-0.00977721	0.998347	1	-0.309874	1.90747e-05	0.000120724	-0.213101	0.0128544	0.0484047	-0.0199339	0.993924	1
O60256	O60256	KPRB_HUMAN	Phosphoribosyl pyrophosphate synthase-associated protein 2	-0.0563783	0.74002	0.963624	-0.166652	0.0043522	0.0155288	0.0491246	0.367589	0.911454	-0.0662711	0.612217	1	0.0960901	0.837147	1	0.0886901	0.716488	1	-0.203548	0.000846805	0.00370113	0.0281388	0.996554	1	-0.187983	0.106503	0.800553
O60264	O60264	SMCA5_HUMAN	SWI/SNF-related matrix-associated actin-dependent regulator of chromatin subfamily A member 5	0.229913	1.22818e-08	1.78223e-07	0.395413	2.06069e-19	8.08787e-18	-0.0391668	0.588379	1	0.0773712	0.210073	1	0.0442145	0.976298	1	-0.103408	0.00135379	0.0553632	0.450417	5.39981e-24	2.28827e-22	0.309443	9.49918e-14	2.68363e-12	0.0366983	0.999757	1
O60271	O60271	JIP4_HUMAN	C-Jun-amino-terminal kinase-interacting protein 4	0.0527246	0.975118	1	0.00787087	1	1	-0.140144	4.97036e-10	7.26667e-08	-0.0370156	0.992546	1	-0.013025	1	1	0.00738004	0.999982	1	0.172869	9.46593e-05	0.00051985	0.121178	0.0599105	0.168198	0.0181112	1	1
O60292	O60292	SI1L3_HUMAN	Signal-induced proliferation-associated 1-like protein 3	-0.140785	0.217504	0.407133	0.0913346	0.617277	0.843026	0.328815	0.00580528	0.0655392	0.101753	0.441617	1	0.0420904	0.868736	1	-0.175775	0.432135	1	-0.237481	0.181748	0.335711	-0.402098	0.0197646	0.0690463	-0.00317887	0.999448	1
O60306	O60306	AQR_HUMAN	RNA helicase aquarius	-0.0203798	0.964821	1	0.26165	0.0936999	0.195909	0.256064	0.222204	0.697613	-0.0270734	0.998056	1	0.0190137	0.985411	1	-0.215097	0.0886375	0.64794	0.0438568	0.99794	1	-0.132978	0.207776	0.427391	-0.0460871	0.983755	1
O60313	O60313	OPA1_HUMAN	Dynamin-like 120 kDa protein, mitochondrial	-0.0883863	0.0638183	0.159015	-0.089647	0.222226	0.390802	0.0222474	0.987245	1	0.0134881	0.999992	1	-0.00250833	1	1	0.00522117	1	1	-0.117437	0.136472	0.269079	-0.107182	0.173374	0.373579	0.0216838	1	1
O60315	O60315	ZEB2_HUMAN	Zinc finger E-box-binding homeobox 2	-0.590643	1.02634e-11	2.159e-10	-0.892798	5.46459e-15	1.4395e-13	-0.175498	0.130582	0.523071	-0.363082	0.00148739	0.0540265	-0.130218	0.467097	1	-0.00046261	1	1	-0.746125	4.06659e-11	6.2255e-10	-0.478415	3.21806e-06	3.31909e-05	-0.230715	0.0700647	0.65349
O60331	O60331	PI51C_HUMAN	Phosphatidylinositol 4-phosphate 5-kinase type-1 gamma	-0.230167	0.0647924	0.160622	-0.56664	0.00534602	0.0184773	0.226725	0.0691413	0.351293	-0.0852109	0.251013	1	-0.0795191	0.370813	1	0.0396654	0.982052	1	-0.471117	7.58212e-05	0.000426759	-0.176717	0.403671	0.688643	-0.0921865	0.800478	1
O60333	O60333	KIF1B_HUMAN	Kinesin-like protein KIF1B	0.00880984	0.999993	1	-0.0881039	0.508631	0.730964	0.0456361	0.932035	1	0.06292	0.529258	1	0.113132	0.470822	1	0.172619	0.0202495	0.321838	-0.108511	0.38127	0.593155	0.124463	0.376992	0.658138	-0.0618091	0.935635	1
O60341	O60341	KDM1A_HUMAN	Lysine-specific histone demethylase 1A	-0.395951	5.6188e-09	8.51262e-08	-0.265977	7.68611e-07	7.0452e-06	0.177551	0.00251475	0.0350215	-0.0033385	1	1	0.0270748	0.99332	1	-0.0435534	0.895662	1	-0.44666	1.28793e-12	2.36849e-11	-0.449972	2.80563e-09	4.82568e-08	-0.0159278	0.999986	1
O60343	O60343	TBCD4_HUMAN	TBC1 domain family member 4	0.371719	0.999922	1	0.300197	0.256297	0.437102	-0.0972625	0.38354	0.929396	-0.0147099	0.998014	1	-0.047546	0.893183	1	-0.0773201	0.926317	1	0.347729	0.155351	0.297574	0.0612841	0.999091	1	0.154067	0.464496	1
O60443	O60443	GSDME_HUMAN	Gasdermin-E	1.39162	0.000346651	0.00210074	1.26752	1.20717e-05	8.80238e-05	-0.164085	0.131384	0.524368	-0.719586	0.0617843	0.630751	0.0681932	0.871901	1	-0.810192	0.277535	1	1.58021	5.06087e-06	3.59611e-05	1.7725	0.00101341	0.00552321	-0.296927	0.132864	0.879003
O60447	O60447	EVI5_HUMAN	Ecotropic viral integration site 5 protein homolog	-0.517125	0.000420633	0.0024772	-0.588335	1.15195e-06	1.0364e-05	-0.0760042	0.359899	0.901753	-0.166088	0.472504	1	-0.109433	0.611708	1	-0.0207602	0.975705	1	-0.512331	5.62426e-07	4.78758e-06	-0.510058	5.20277e-05	0.000408949	-0.0829515	0.635772	1
O60449	O60449	LY75_HUMAN	Lymphocyte antigen 75	1.52829	2.46054e-35	2.32085e-33	1.98056	2.21156e-33	1.95958e-31	-0.251838	6.90942e-13	2.12665e-10	0.016979	0.999997	1	-0.0309632	0.999622	1	-0.398806	0.194462	0.893159	2.20311	4.99428e-42	5.51067e-40	1.77735	1.05159e-37	1.53742e-35	0.0493391	0.998805	1
O60462	O60462	NRP2_HUMAN	Neuropilin-2	2.57506	1.95861e-21	9.46607e-20	2.17488	2.60567e-19	1.00913e-17	-0.282923	6.5324e-06	0.000289405	0.271956	0.0389213	0.483252	-0.528773	0.000372166	0.0636443	0.35184	0.926157	1	2.50273	3.73539e-23	1.48602e-21	2.48838	1.10649e-20	5.72632e-19	0.800103	4.44919e-05	0.00309436
O60488	O60488	ACSL4_HUMAN	Long-chain-fatty-acid--CoA ligase 4	0.265384	4.07496e-08	5.46568e-07	0.217162	5.05488e-05	0.000316837	-0.209757	5.77487e-08	4.89441e-06	-0.114758	0.0467215	0.540094	-0.019139	0.999718	1	-0.0496042	0.962537	1	0.419227	7.89012e-11	1.15933e-09	0.491156	1.69415e-15	5.7938e-14	-0.133558	0.163975	0.94624
O60493	O60493	SNX3_HUMAN	Sorting nexin-3	-0.236428	6.6885e-05	0.000492004	-0.326135	2.948e-07	2.89908e-06	0.0707179	0.668499	1	-0.0331622	0.834002	1	-0.054901	0.745425	1	0.0798597	0.064764	0.559434	-0.361568	6.08018e-08	6.02659e-07	-0.362047	1.05562e-05	9.69521e-05	0.0429286	0.998341	1
O60496	O60496	DOK2_HUMAN	Docking protein 2	-0.198292	0.000615482	0.00343245	-0.419283	4.46708e-08	5.06269e-07	0.138226	3.8219e-05	0.00123483	0.0269518	0.99816	1	0.0600442	0.750744	1	0.221461	0.043009	0.465772	-0.508428	2.63742e-14	5.75509e-13	-0.341114	2.3328e-05	0.00019974	-0.0869901	0.928222	1
O60499	O60499	STX10_HUMAN	Syntaxin-10	-0.44951	7.00085e-05	0.000509216	-0.411104	0.000138328	0.000777084	0.151988	0.167673	0.60083	-0.0549561	0.606842	1	0.216291	0.0549726	1	-0.0933622	0.193557	0.892681	-0.630969	2.35131e-07	2.13849e-06	-0.245807	0.0424611	0.127733	-0.27219	0.0412899	0.511575
O60502	O60502	OGA_HUMAN	Protein O-GlcNAcase	0.391392	1.89686e-10	3.52153e-09	0.474875	7.24945e-11	1.24691e-09	-0.0811988	0.46469	0.999234	-0.11999	0.128674	0.863698	0.00481	0.999999	1	-0.113367	0.0741418	0.601335	0.526368	9.02948e-13	1.67102e-11	0.580229	6.94292e-09	1.13414e-07	-0.0880958	0.582477	1
O60504	O60504	VINEX_HUMAN	Vinexin	-0.238542	9.05585e-05	0.000641146	-0.382713	4.62808e-07	4.39367e-06	0.0602791	0.803234	1	-0.0433619	0.999507	1	0.060429	0.821477	1	0.107581	0.834816	1	-0.433273	6.30851e-10	8.30905e-09	-0.19868	0.00128423	0.00677814	-0.115764	0.754322	1
O60506	O60506	HNRPQ_HUMAN	Heterogeneous nuclear ribonucleoprotein Q	-0.112257	0.00258863	0.0117533	-0.0262626	0.99152	1	-0.0701957	0.00729499	0.0766716	0.005557	1	1	0.00597941	1	1	-0.107496	0.00496502	0.136317	0.00870565	0.999999	1	0.0358949	0.993949	1	0.0203396	0.999935	1
O60508	O60508	PRP17_HUMAN	Pre-mRNA-processing factor 17	-0.128191	0.24166	0.439163	0.192168	0.147635	0.281246	0.0711157	0.577873	1	0.128256	0.184409	1	0.0970801	0.530518	1	-0.237536	0.251143	0.972347	0.0776906	0.673699	0.900113	-0.290609	0.08871	0.225457	0.0661533	0.795681	1
O60524	O60524	NEMF_HUMAN	Ribosome quality control complex subunit NEMF	-0.10267	0.0750064	0.179769	-0.137943	0.0175956	0.0500239	0.0341107	0.84943	1	-0.0173323	0.999938	1	0.055435	0.650399	1	-0.00133579	1	1	-0.158293	0.0194852	0.0543652	-0.0753235	0.824671	1	-0.0719786	0.806434	1
O60547	O60547	GMDS_HUMAN	GDP-mannose 4,6 dehydratase	0.173855	0.00814363	0.0301031	0.23131	0.00519562	0.0180321	0.0171438	0.885061	1	0.0526684	0.764333	1	-0.105192	0.580589	1	-0.0612633	0.830695	1	0.232077	0.000784915	0.00346429	0.0959098	0.494353	0.792962	0.0985197	0.730126	1
O60563	O60563	CCNT1_HUMAN	Cyclin-T1	-0.622104	0.673558	0.908852	0.296467	0.417278	0.636143	0.141537	0.935735	1	1.18052	0.762529	1	0.455691	0.683014	1	0.261947	0.73931	1	0.15493	0.611338	0.84467	-0.30795	0.86497	1	0.724827	0.794849	1
O60568	O60568	PLOD3_HUMAN	Multifunctional procollagen lysine hydroxylase and glycosyltransferase LH3 [Includes: Procollagen-lysine,2-oxoglutarate 5-dioxygenase 3	0.0305122	0.957169	1	0.0354167	0.989165	1	0.180544	0.178154	0.617572	-0.0696886	0.581458	1	-0.038722	0.971072	1	0.0461948	0.974363	1	-0.127849	0.0705444	0.158184	-0.114969	0.10982	0.265573	-0.195673	0.663374	1
O60573	O60573	IF4E2_HUMAN	Eukaryotic translation initiation factor 4E type 2	-0.294281	0.00633636	0.0245073	-0.0195796	0.96593	1	-0.0694545	0.0315891	0.211607	-0.160547	0.154869	0.937551	0.00595816	0.999299	1	-0.0318051	0.830412	1	0.0442048	0.771211	0.982689	-0.0175857	0.988967	1	-0.0576451	0.905935	1
O60603	O60603	TLR2_HUMAN	Toll-like receptor 2	-0.857664	3.61683e-10	6.46826e-09	-0.372415	0.00202469	0.00799488	-0.108899	0.747996	1	0.201999	0.216817	1	-0.394457	0.00231722	0.225852	-0.601174	0.0170564	0.29337	-0.545067	0.000697354	0.0031298	-1.39595	5.0041e-13	1.31229e-11	0.369698	0.0194408	0.332427
O60610	O60610	DIAP1_HUMAN	Protein diaphanous homolog 1	-0.252496	2.42996e-13	6.17845e-12	-0.349727	6.03402e-26	3.92078e-24	-0.0162866	1	1	-0.00191886	1	1	-8.04447e-05	1	1	0.0563689	0.436571	1	-0.342741	2.2616e-25	1.08409e-23	-0.233069	2.34443e-12	5.83413e-11	-0.0396716	0.999899	1
O60613	O60613	SEP15_HUMAN	Selenoprotein F	0.122864	0.260089	0.464286	0.206442	0.047842	0.113686	0.160298	0.00469322	0.0571791	0.000711238	0.99784	1	-0.0521654	0.724304	1	-0.0828664	0.350537	1	0.0461437	0.679715	0.905541	-0.0895993	0.491917	0.790127	0.0528767	0.792746	1
O60645	O60645	EXOC3_HUMAN	Exocyst complex component 3	-0.133551	0.0546883	0.141075	-0.168794	0.00790547	0.0254998	0.0131666	0.999993	1	0.0201154	0.996949	1	0.0738089	0.945083	1	0.00647574	0.99998	1	-0.1173	0.0785038	0.172266	-0.0340407	0.990903	1	-0.00306087	1	1
O60664	O60664	PLIN3_HUMAN	Perilipin-3	-0.0491837	0.894474	1	-0.194723	1.62751e-06	1.40794e-05	-0.075899	0.0556289	0.304748	-0.0932342	0.305601	1	0.0101679	0.999996	1	0.0199867	0.999937	1	-0.147578	0.0180834	0.0512114	0.0395082	0.963866	1	-0.140363	0.197928	1
O60674	O60674	JAK2_HUMAN	Tyrosine-protein kinase JAK2	0.618581	0.000132242	0.000898201	0.419179	0.00160141	0.00654898	-0.0464662	0.802442	1	-0.0856569	0.440958	1	0.118002	0.387732	1	0.000429427	0.999838	1	0.482383	0.0010406	0.00440972	1.04245	2.31582e-05	0.000198868	-0.203659	0.134065	0.880431
O60684	O60684	IMA7_HUMAN	Importin subunit alpha-7	0.0153005	0.993319	1	-0.0243296	0.978555	1	-0.00834787	0.963485	1	-0.0623265	0.464626	1	0.0435579	0.918809	1	-0.0837867	0.0138141	0.261827	-0.013506	0.988466	1	0.0172974	0.994908	1	-0.161092	0.221829	1
O60701	O60701	UGDH_HUMAN	UDP-glucose 6-dehydrogenase	0.0223808	0.999959	1	0.116581	0.0817593	0.175977	-0.0475153	0.770263	1	0.0529535	0.98793	1	-0.0438278	0.973084	1	-0.0230507	0.999996	1	0.116966	0.0323086	0.0827236	0.0289666	0.99549	1	0.123812	0.709629	1
O60711	O60711	LPXN_HUMAN	Leupaxin	-0.0816412	0.674817	0.909091	0.166617	0.173303	0.321331	-0.0930882	0.610444	1	-0.021913	0.996655	1	-0.094702	0.465132	1	-0.143546	0.796657	1	0.268586	0.0214851	0.0589329	0.0368108	0.878194	1	-0.0732217	0.826215	1
O60716	O60716	CTND1_HUMAN	Catenin delta-1	-0.0866862	0.338149	0.561325	0.0218856	0.999755	1	0.0336894	0.990613	1	0.0482365	0.799839	1	0.0353099	0.997055	1	-0.0785599	0.0245095	0.357435	0.0354266	0.979979	1	-0.115438	0.200511	0.415516	0.000354692	1	1
O60739;P41567	O60739	EIF1B_HUMAN	Eukaryotic translation initiation factor 1b	0.209239	0.00706051	0.026829	0.695679	1.69661e-08	2.10654e-07	-0.161299	0.00139141	0.0224962	0.114883	0.101009	0.784466	-0.114551	0.212179	1	-0.373824	2.10532e-12	2.46238e-09	0.836468	6.97109e-10	9.14057e-09	0.174383	0.0990102	0.245344	0.229434	0.0568885	0.584035
O60749	O60749	SNX2_HUMAN	Sorting nexin-2	0.118201	0.00272443	0.0122746	-0.143809	0.00185446	0.00744484	-0.0673422	2.52856e-06	0.000129711	-0.0892621	0.203981	1	-0.0626905	0.876021	1	0.144584	0.00174749	0.0676778	-0.0490084	0.882689	1	0.144181	0.0127093	0.0479284	-0.0621217	0.97066	1
O60762	O60762	DPM1_HUMAN	Dolichol-phosphate mannosyltransferase subunit 1	0.1351	0.125776	0.270374	0.233241	0.00387924	0.0140818	0.155097	0.000834958	0.0157004	0.137002	0.196273	1	-0.0283126	0.915169	1	0.00615725	0.993625	1	0.0781431	0.325589	0.528021	-0.0437467	0.798988	1	0.131368	0.238214	1
O60763	O60763	USO1_HUMAN	General vesicular transport factor p115	0.0411717	0.999094	1	0.0241901	0.999998	1	-0.0593336	0.0842791	0.394038	-0.0449932	0.959818	1	0.0252009	0.999953	1	-0.00315522	1	1	0.0746517	0.662126	0.887784	0.0979261	0.560767	0.863168	-0.0602001	0.981518	1
O60783	O60783	RT14_HUMAN	Small ribosomal subunit protein uS14m	-0.0110514	0.979659	1	0.0401775	0.790116	0.991112	0.127913	0.00393039	0.0497509	-0.0270675	0.859394	1	0.00370854	0.997931	1	-0.067293	0.110389	0.703988	-0.0877352	0.348869	0.555484	-0.197957	0.0915791	0.231341	0.0265472	0.92668	1
O60784	O60784	TOM1_HUMAN	Target of Myb1 membrane trafficking protein	-0.131554	0.028071	0.0832028	-0.139799	0.00789665	0.0254854	-0.106807	6.77104e-06	0.000297722	-0.00739325	0.999999	1	0.0016127	1	1	0.00338128	1	1	-0.0249358	0.995203	1	-0.0239451	0.998279	1	0.00949874	0.999998	1
O60814;P57053;P58876;P62807;Q5QNW6;Q93079;Q99877;Q99879;Q99880	O60814	H2B1K_HUMAN	Histone H2B type 1-K	0.150413	0.77685	0.993891	0.331242	0.0678052	0.151461	0.0958304	0.362756	0.906871	-0.011888	0.967663	1	0.224871	0.587108	1	-0.192717	0.308496	1	0.235412	0.103576	0.216172	0.279453	0.208613	0.42866	-0.236759	0.320049	1
O60825	O60825	F262_HUMAN	6-phosphofructo-2-kinase/fructose-2,6-bisphosphatase 2	0.0880731	0.884313	1	-0.311169	0.162948	0.305228	0.401808	0.987646	1	-0.239812	0.330877	1	-0.373626	0.280802	1	0.15943	0.989483	1	-0.712976	0.0402251	0.0993817	-0.687361	0.0243721	0.0816489	0.133815	0.948487	1
O60826	O60826	CCD22_HUMAN	Coiled-coil domain-containing protein 22	-0.218061	0.000822147	0.0043629	-0.231757	0.000387456	0.00190888	-0.0312637	0.833761	1	-0.0377756	0.907938	1	-0.0251948	0.99951	1	-0.00293719	1	1	-0.160741	0.00197848	0.00778609	-0.164244	0.012526	0.0474141	-0.00717867	1	1
O60828	O60828	PQBP1_HUMAN	Polyglutamine-binding protein 1	-0.08657	0.386814	0.62009	0.170112	0.210791	0.374227	-0.0357179	0.969755	1	0.161827	0.0498634	0.561852	0.0746572	0.597219	1	-0.0296728	0.968592	1	0.266624	0.0350623	0.0883895	0.0312796	0.94288	1	0.130736	0.350801	1
O60832	O60832	DKC1_HUMAN	H/ACA ribonucleoprotein complex subunit DKC1	-0.146502	0.0170097	0.0550791	-0.073371	0.51064	0.732816	-0.00173692	1	1	0.0450715	0.896606	1	-0.00964238	0.999953	1	-0.0822719	0.00153106	0.0612835	-0.0696983	0.561177	0.794424	-0.208896	0.000584367	0.0034208	0.0622453	0.916891	1
O60841	O60841	IF2P_HUMAN	Eukaryotic translation initiation factor 5B	-0.0561234	0.976528	1	-0.0289253	0.999995	1	-0.0555166	0.238834	0.720748	0.0143861	0.999975	1	-0.0407899	0.955392	1	-0.0787939	0.0264461	0.362972	0.0459566	0.857688	1	0.026351	0.999102	1	0.055176	0.929445	1
O60861	O60861	GAS7_HUMAN	Growth arrest-specific protein 7	-0.151004	0.566121	0.811042	-0.17672	0.407632	0.625186	0.00151696	0.999927	1	0.181372	0.329457	1	-0.333667	0.171996	1	0.302143	0.0736345	0.599742	-0.234533	0.19697	0.357061	-0.208417	0.259337	0.504693	0.314793	0.0502152	0.563534
O60869	O60869	EDF1_HUMAN	Endothelial differentiation-related factor 1	-0.0114152	0.97865	1	-0.0287424	0.862099	1	-0.101008	0.585069	1	-0.0168729	0.973615	1	0.0337363	0.982509	1	-0.0133606	0.941495	1	0.0722657	0.444304	0.667181	0.060662	0.895206	1	-0.0304578	0.941104	1
O60870	O60870	KIN17_HUMAN	DNA/RNA-binding protein KIN17	-0.228794	0.0370834	0.103716	-0.230824	0.0516011	0.121141	0.227787	0.035195	0.22568	0.106273	0.437957	1	0.0121208	0.991228	1	-0.179265	0.144776	0.787815	-0.491497	0.000142765	0.000754192	-0.436066	0.000551859	0.00326647	0.129913	0.558728	1
O60879	O60879	DIAP2_HUMAN	Protein diaphanous homolog 2	-0.315359	2.13689e-06	2.10379e-05	-0.268866	0.00023629	0.00124377	-0.0203657	0.939522	1	-0.0198071	0.995723	1	-0.120489	0.563418	1	-0.0761841	0.472371	1	-0.231141	0.00536214	0.0183594	-0.258903	0.00104813	0.00568594	-0.0128529	0.999933	1
O60884	O60884	DNJA2_HUMAN	DnaJ homolog subfamily A member 2	0.383448	1.71385e-07	2.06652e-06	0.504918	4.14098e-09	5.65806e-08	0.0253265	0.821928	1	0.0640626	0.591394	1	0.0126747	0.999547	1	-0.059362	0.300413	1	0.523046	4.00132e-10	5.39164e-09	0.452258	1.83632e-09	3.27403e-08	-0.0189701	0.999781	1
O60885	O60885	BRD4_HUMAN	Bromodomain-containing protein 4	0.000397601	0.999997	1	0.190572	0.0634621	0.143736	0.0119829	0.998988	1	-0.0106617	0.999748	1	-0.00079273	1	1	-0.0447179	0.699281	1	0.0500951	0.983609	1	-0.00386926	0.999969	1	-0.0463176	0.982168	1
O60888	O60888	CUTA_HUMAN	Protein CutA	0.180614	0.353114	0.580549	0.0166167	0.9838	1	0.0034781	0.999541	1	0.153441	0.285283	1	0.0824718	0.451754	1	0.0117751	0.990031	1	0.0947687	0.634339	0.864913	0.351032	0.0925118	0.233294	-0.364044	0.177122	0.975337
O60906	O60906	NSMA_HUMAN	Sphingomyelin phosphodiesterase 2	0.024514	0.982672	1	0.0535543	0.99676	1	0.114466	0.884122	1	0.107897	0.549801	1	0.210865	0.323837	1	0.078857	0.726064	1	-0.0609121	0.745424	0.961455	0.120913	0.634246	0.935689	-0.102968	0.752978	1
O60907	O60907	TBL1X_HUMAN	F-box-like/WD repeat-containing protein TBL1X	-0.00351737	0.999539	1	0.0893096	0.374559	0.585518	0.0999016	0.187965	0.636305	0.116106	0.572535	1	0.115278	0.465274	1	0.0410602	0.966697	1	-0.010592	0.99513	1	0.0656378	0.781413	1	0.00769173	0.997261	1
O60925	O60925	PFD1_HUMAN	Prefoldin subunit 1	-0.0526784	0.729886	0.954894	-0.135596	0.188074	0.341677	-0.054359	0.557839	1	-0.0669462	0.726832	1	0.0702401	0.622078	1	-0.0093157	0.987985	1	-0.142623	0.148531	0.287714	-0.0172824	0.973695	1	-0.0874816	0.535022	1
O60927	O60927	PP1RB_HUMAN	E3 ubiquitin-protein ligase PPP1R11	-0.0828055	0.387013	0.620215	-0.0462437	0.737398	0.949429	-0.0395886	0.284808	0.798298	-0.0950841	0.378651	1	-0.0578154	0.611909	1	-0.131646	0.205854	0.907898	-0.00665515	0.947813	1	-0.101032	0.495314	0.794241	-0.0372687	0.877812	1
O60934	O60934	NBN_HUMAN	Nibrin	0.274264	0.000384115	0.00228981	0.544494	2.615e-11	4.73453e-10	0.0426065	0.927171	1	0.102624	0.0925677	0.751855	0.0219059	0.99777	1	-0.154614	0.0947074	0.675027	0.522965	1.17297e-10	1.70211e-09	0.270392	1.75626e-05	0.000154213	0.0932226	0.613977	1
O60942	O60942	MCE1_HUMAN	mRNA-capping enzyme	-0.31695	0.00736711	0.0277145	-0.182549	0.116441	0.232723	0.0178192	0.978836	1	-0.0519823	0.854477	1	-0.0032748	0.999638	1	-0.0169355	0.978548	1	-0.252337	0.0383614	0.0954222	-0.238669	0.0519096	0.150132	-0.0692092	0.848142	1
O75022	O75022	LIRB3_HUMAN	Leukocyte immunoglobulin-like receptor subfamily B member 3	0.311266	0.159562	0.322793	0.138008	0.621857	0.847935	-0.198441	0.248249	0.737118	-0.101766	0.941237	1	0.0415003	0.960587	1	-0.0892863	0.91128	1	0.649591	0.00817844	0.0261782	0.630211	6.88362e-05	0.000523477	-0.422289	0.205618	1
O75027	O75027	ABCB7_HUMAN	Iron-sulfur clusters transporter ABCB7, mitochondrial	0.102926	0.591124	0.834797	0.10707	0.588659	0.817303	0.0231628	0.951008	1	-0.0300705	0.983718	1	-0.193672	0.297949	1	-0.0342146	0.960034	1	0.0839073	0.774032	0.984673	-0.113909	0.573081	0.876821	0.163602	0.442522	1
O75044	O75044	SRGP2_HUMAN	SLIT-ROBO Rho GTPase-activating protein 2	0.355381	1.65604e-10	3.09411e-09	0.271477	3.49074e-09	4.80326e-08	-0.0479476	0.48683	1	-0.0117338	0.999984	1	-0.0495693	0.977365	1	0.0433146	0.988492	1	0.331804	1.03488e-11	1.72422e-10	0.35314	2.95321e-10	5.83458e-09	0.0407116	0.983519	1
O75064	O75064	DEN4B_HUMAN	DENN domain-containing protein 4B	-0.122121	0.196508	0.378518	-0.131469	0.0179362	0.0508439	-0.00929859	0.999958	1	0.00859664	1	1	0.0592469	0.748445	1	0.0641043	0.838187	1	-0.104401	0.171082	0.320772	0.068903	0.880062	1	0.0143468	0.999994	1
O75083	O75083	WDR1_HUMAN	WD repeat-containing protein 1	0.0627351	0.516467	0.760206	-0.094711	0.16733	0.312036	-0.024069	0.998826	1	-0.0161196	1	1	0.0589401	0.578581	1	0.0733852	0.0130119	0.257074	-0.0775023	0.838678	1	0.125094	0.096703	0.241572	-0.164241	0.0896633	0.736297
O75113	O75113	N4BP1_HUMAN	NEDD4-binding protein 1	-0.198679	5.1291e-05	0.000385044	-0.333543	6.91934e-14	1.62507e-12	-0.0169692	0.99988	1	-0.10916	0.244683	1	0.028925	0.997731	1	0.0352999	0.999994	1	-0.350415	7.55753e-13	1.41203e-11	-0.144013	0.0696963	0.188609	-0.21118	0.00751677	0.17725
O75116	O75116	ROCK2_HUMAN	Rho-associated protein kinase 2	-0.0717514	0.3363	0.558829	-0.106517	0.0228696	0.0619172	0.00257309	1	1	-0.0418446	0.743687	1	0.012513	0.999999	1	-0.0118225	0.973875	1	-0.0567381	0.614851	0.847232	-0.0516831	0.919045	1	-0.0918408	0.840553	1
O75122	O75122	CLAP2_HUMAN	CLIP-associating protein 2	0.0239196	0.999386	1	-0.0248582	0.999987	1	-0.0855578	0.0589665	0.315784	0.0185497	0.999958	1	0.0126748	1	1	0.0231238	0.999985	1	0.0365704	0.981366	1	0.132281	0.489075	0.786826	-0.00824181	1	1
O75131	O75131	CPNE3_HUMAN	Copine-3	0.00893898	0.99998	1	-0.116265	0.0517794	0.121511	0.0748716	0.0856514	0.398292	0.0158238	0.997931	1	0.0771536	0.863187	1	0.0893644	0.903859	1	-0.15663	0.00254643	0.00976491	0.0532685	0.932014	1	-0.0127433	0.999896	1
O75143	O75143	ATG13_HUMAN	Autophagy-related protein 13	0.824001	9.86571e-05	0.000689303	1.30429	0.000321648	0.00162295	0.0864491	0.443696	0.988094	0.116973	0.839763	1	-0.0613441	0.789188	1	-0.363318	0.421941	1	1.21784	0.00106066	0.00447991	0.676208	0.000545789	0.00323709	0.178317	0.580107	1
O75150	O75150	BRE1B_HUMAN	E3 ubiquitin-protein ligase BRE1B	-0.139416	0.0404803	0.111036	-0.0363839	0.964193	1	-0.0105132	0.999975	1	-0.0376325	0.984037	1	0.0241376	0.999216	1	-0.093873	0.240806	0.959614	-0.0767011	0.721388	0.942932	-0.0860022	0.662596	0.957465	-0.0563274	0.964998	1
O75151	O75151	PHF2_HUMAN	Lysine-specific demethylase PHF2	-0.0618743	0.883142	1	-0.194011	0.184075	0.336479	0.0443634	0.957246	1	-0.114634	0.565176	1	0.446117	0.870267	1	0.0175021	0.987229	1	-0.238374	0.180241	0.333771	0.339879	0.981812	1	-0.560751	0.582004	1
O75152	O75152	ZC11A_HUMAN	Zinc finger CCCH domain-containing protein 11A	-0.0594378	0.708688	0.9368	0.105656	0.151354	0.287004	0.00278166	0.999917	1	-0.0525536	0.810916	1	-0.016152	0.998893	1	-0.173075	2.40737e-06	0.000505713	0.105253	0.273328	0.461727	-0.0820242	0.37095	0.651643	0.00329868	0.999998	1
O75153	O75153	CLU_HUMAN	Clustered mitochondria protein homolog	-0.16308	0.0677844	0.166277	-0.248311	0.0281355	0.0732901	-0.048322	0.910133	1	-0.145808	0.395199	1	0.0570733	0.943936	1	-0.108493	0.776332	1	-0.0859839	0.884844	1	-0.0509721	0.973445	1	-0.211611	0.271563	1
O75165	O75165	DJC13_HUMAN	DnaJ homolog subfamily C member 13	0.0922565	0.321025	0.541649	0.122147	0.0906654	0.191053	0.0603823	0.36583	0.909254	0.0117322	1	1	0.029271	1	1	0.0242646	1	1	0.0304817	0.999852	1	0.0548096	0.999993	1	-0.00374291	1	1
O75167	O75167	PHAR2_HUMAN	Phosphatase and actin regulator 2	-0.060807	0.807044	1	-0.138438	0.214291	0.37952	-0.217567	0.127697	0.515103	-0.0876695	0.529604	1	-0.209203	0.263949	1	-0.0272987	0.959436	1	-0.00884127	0.992042	1	-0.0594978	0.681738	0.975243	0.0837396	0.698006	1
O75170	O75170	PP6R2_HUMAN	Serine/threonine-protein phosphatase 6 regulatory subunit 2	-0.0519345	0.87824	1	0.00754303	0.999968	1	-0.0402602	0.883363	1	-0.022781	0.991839	1	0.0441329	0.908855	1	0.0287395	0.979028	1	-0.044559	0.889566	1	0.0208093	0.999066	1	-0.099182	0.530861	1
O75175	O75175	CNOT3_HUMAN	CCR4-NOT transcription complex subunit 3	-0.103896	0.328041	0.549523	-0.0257699	0.939661	1	0.0145013	0.869428	1	0.0669997	0.598078	1	-0.0337461	0.922523	1	-0.0346188	0.859019	1	-0.0484603	0.804409	1	-0.172315	0.20601	0.424656	0.100746	0.544476	1
O75179	O75179	ANR17_HUMAN	Ankyrin repeat domain-containing protein 17	-0.303712	0.00514108	0.0206491	-0.146755	0.348534	0.552365	-0.113455	0.417239	0.966677	0.0260565	0.979107	1	0.00259702	0.999759	1	-0.0983671	0.611212	1	-0.0333004	0.960099	1	-0.130908	0.500017	0.798498	0.0191256	0.999712	1
O75182	O75182	SIN3B_HUMAN	Paired amphipathic helix protein Sin3b	-0.145075	0.810545	1	0.950979	0.152126	0.288281	0.744643	0.967722	1	0.930785	0.220518	1	-0.453473	0.295852	1	-0.165269	0.729057	1	0.206336	0.263268	0.448685	-1.34319	0.920227	1	1.38426	0.0194308	0.332427
O75190	O75190	DNJB6_HUMAN	DnaJ homolog subfamily B member 6	0.550896	3.91657e-09	6.01157e-08	0.558699	6.39524e-11	1.11308e-09	-0.0426649	0.506266	1	-0.0695256	0.330695	1	-0.0727704	0.41834	1	-0.0739198	0.190416	0.88843	0.58252	2.03079e-13	4.09519e-12	0.564903	2.08062e-07	2.66831e-06	0.0322961	0.964914	1
O75208	O75208	COQ9_HUMAN	Ubiquinone biosynthesis protein COQ9, mitochondrial	0.218733	0.0557583	0.143015	0.0271816	0.954446	1	0.095453	0.0128601	0.114121	-0.169711	0.576577	1	-0.0264977	0.981458	1	0.154722	0.446555	1	-0.271901	0.0889717	0.190704	0.0631936	0.966998	1	-0.077823	0.884711	1
O75223	O75223	GGCT_HUMAN	Gamma-glutamylcyclotransferase	-0.178191	0.00352807	0.0152267	-0.264597	3.70129e-05	0.000240502	-0.132575	5.35214e-09	5.58916e-07	-0.059198	0.640917	1	-0.0228578	0.958807	1	0.00866314	0.999165	1	-0.134109	0.0389451	0.0965702	-0.111603	0.27521	0.527854	-0.0159309	0.998199	1
O75251	O75251	NDUS7_HUMAN	NADH dehydrogenase [ubiquinone] iron-sulfur protein 7, mitochondrial	0.00817463	0.987437	1	-0.0157028	0.954858	1	0.123453	0.000543689	0.011396	0.032248	0.839758	1	0.0318666	0.816584	1	0.139035	0.0207621	0.326389	-0.171889	0.0315131	0.0810417	-0.0960345	0.23661	0.471929	0.000381432	0.999984	1
O75306	O75306	NDUS2_HUMAN	NADH dehydrogenase [ubiquinone] iron-sulfur protein 2, mitochondrial	0.100111	0.104414	0.234627	0.104257	0.100881	0.20751	0.106627	1.05157e-07	7.98644e-06	0.110036	0.256741	1	0.0618168	0.670307	1	0.145814	0.0421853	0.459971	-0.0100357	0.999999	1	0.0489872	0.995587	1	0.0431917	0.98656	1
O75312	O75312	ZPR1_HUMAN	Zinc finger protein ZPR1	-0.0509938	0.673884	0.908873	-0.00494762	0.999999	1	-0.0120717	0.991564	1	-0.0353936	0.937019	1	0.0246609	0.998361	1	-0.075116	0.0459715	0.477516	0.00870309	0.999933	1	-0.0254545	0.993444	1	-0.0600544	0.942418	1
O75317	O75317	UBP12_HUMAN	Ubiquitin carboxyl-terminal hydrolase 12	0.305936	0.0199375	0.0627527	0.566175	0.000160138	0.000880155	0.0989117	0.892996	1	0.234371	0.140733	0.899171	-0.00784596	0.969311	1	-0.0258689	0.760409	1	0.467264	0.00330786	0.0121663	0.199178	0.131564	0.304592	0.242217	0.170452	0.963093
O75323	O75323	NIPS2_HUMAN	Protein NipSnap homolog 2	0.125841	0.222085	0.413538	0.115851	0.221205	0.389407	0.077915	0.0119445	0.108287	0.143751	0.121497	0.840848	0.010426	0.999202	1	0.161266	0.0395857	0.442908	0.0837752	0.628636	0.859743	0.0987099	0.527131	0.829118	0.118487	0.433392	1
O75326	O75326	SEM7A_HUMAN	Semaphorin-7A	1.0457	1.25128e-10	2.38355e-09	1.61854	7.14323e-14	1.66429e-12	-0.0571537	0.852448	1	0.418811	0.00632178	0.159352	0.123125	0.326765	1	-0.11651	0.828689	1	1.63723	7.80173e-17	2.06446e-15	1.3019	3.67037e-12	8.94347e-11	0.277664	0.353603	1
O75340	O75340	PDCD6_HUMAN	Programmed cell death protein 6	-0.087368	0.181058	0.355669	-0.0306884	0.8837	1	0.129344	0.00943483	0.0911981	0.12045	0.739724	1	-0.00477319	0.99991	1	0.0458242	0.191885	0.889292	-0.133543	0.0769501	0.169685	-0.363268	0.000497159	0.00299114	0.125223	0.412962	1
O75347	O75347	TBCA_HUMAN	Tubulin-specific chaperone A	0.0716469	0.718104	0.944181	-0.089638	0.297927	0.491059	-0.0924802	0.023024	0.169053	-0.0480747	0.692196	1	0.0167238	0.988535	1	0.0827498	0.367074	1	-0.00250781	0.999925	1	0.132312	0.121572	0.286791	-0.0611512	0.821239	1
O75348	O75348	VATG1_HUMAN	V-type proton ATPase subunit G 1	0.295981	0.062066	0.155978	0.330808	0.0641595	0.145091	0.0180636	0.890194	1	0.0465571	0.724642	1	0.0386042	0.855284	1	0.0117299	0.953901	1	0.312744	0.0219145	0.0598301	0.316521	0.0426491	0.128232	0.00795293	0.982559	1
O75351	O75351	VPS4B_HUMAN	Vacuolar protein sorting-associated protein 4B	0.12891	0.0366752	0.102817	0.0652067	0.727321	0.941033	0.024649	0.97021	1	-0.0075354	0.999983	1	-0.008609	0.999974	1	0.0666398	0.57511	1	0.0363993	0.999109	1	0.043088	0.9474	1	0.00468369	0.999999	1
O75367	O75367	H2AY_HUMAN	Core histone macro-H2A.1	-0.0693335	0.588627	0.833745	-0.0317797	0.956151	1	0.024735	0.85682	1	0.00485406	0.999999	1	0.0800822	0.88703	1	-0.0385323	0.958554	1	-0.0697645	0.457864	0.68132	-0.0153585	0.999968	1	-0.0849157	0.788962	1
O75368	O75368	SH3L1_HUMAN	Adapter SH3BGRL	-0.182301	0.00382092	0.0162154	-0.167441	0.0197641	0.0549818	-0.0393159	0.520425	1	0.000821073	1	1	-0.0272229	0.999825	1	-0.041386	0.967821	1	-0.0929344	0.149527	0.289069	-0.0923783	0.96188	1	-0.044809	0.985948	1
O75369	O75369	FLNB_HUMAN	Filamin-B	-0.279521	1.59383e-19	6.47271e-18	-0.14942	0.00447476	0.0158789	-0.0323958	1	1	0.0237526	1	1	0.0415094	1	1	-0.103206	1	1	-0.133197	0.0142218	0.042111	-0.212663	1.55965e-08	2.43222e-07	-0.0455623	1	1
O75376	O75376	NCOR1_HUMAN	Nuclear receptor corepressor 1	0.0260887	0.992615	1	-0.0229611	0.989058	1	0.0508788	0.993052	1	-0.253092	0.0107774	0.230865	-0.0259084	0.999144	1	-0.186444	0.144864	0.787815	-0.0562808	0.939937	1	0.0433956	0.963933	1	-0.212146	0.0855575	0.71682
O75381	O75381	PEX14_HUMAN	Peroxisomal membrane protein PEX14	0.248077	0.00344531	0.0149467	0.136762	0.494646	0.716544	-0.038625	0.955376	1	0.0196001	0.986311	1	0.0291521	0.986643	1	0.0224642	0.986134	1	0.192704	0.0566069	0.131844	0.335137	0.00181321	0.00912351	-0.167053	0.236586	1
O75390	O75390	CISY_HUMAN	Citrate synthase, mitochondrial	0.174968	0.0543601	0.140476	0.244646	0.00180991	0.00728951	0.0892501	0.00344344	0.0450498	0.112317	0.0851475	0.727986	0.00265323	1	1	0.126401	0.0552555	0.523718	0.126041	0.0740337	0.164432	0.232924	0.0700444	0.189288	0.0927805	0.505107	1
O75391	O75391	SPAG7_HUMAN	Sperm-associated antigen 7	0.309782	0.000266337	0.00166049	0.514483	5.89355e-07	5.49688e-06	-0.126084	0.00385621	0.0491639	0.0176962	0.982264	1	-0.0499676	0.761268	1	-0.128627	0.13806	0.778305	0.633161	8.58733e-09	9.65744e-08	0.349818	0.000177637	0.00120374	0.154579	0.445503	1
O75396	O75396	SC22B_HUMAN	Vesicle-trafficking protein SEC22b	-0.0112348	0.999882	1	0.00779196	1	1	-0.017162	0.805147	1	0.0192421	0.995059	1	0.0381715	0.932959	1	-0.0374738	0.918531	1	0.0328049	0.900501	1	0.0791084	0.55799	0.860302	-0.139988	0.360551	1
O75400	O75400	PR40A_HUMAN	Pre-mRNA-processing factor 40 homolog A	0.0161796	0.999482	1	0.0456594	0.949272	1	-0.0247464	0.979203	1	-0.0556184	0.914613	1	-0.00590366	0.999996	1	-0.081874	0.311759	1	0.0693402	0.550207	0.782303	0.0640356	0.810491	1	-0.051777	0.939104	1
O75410	O75410	TACC1_HUMAN	Transforming acidic coiled-coil-containing protein 1	0.0691224	0.6002	0.84147	-0.0424643	0.99979	1	-0.0312387	0.938927	1	-0.00190211	1	1	0.0374674	0.983571	1	0.0598056	0.00408407	0.120397	0.00483509	1	1	0.199419	0.00166682	0.00848296	-0.0842211	0.811516	1
O75427	O75427	LRCH4_HUMAN	Leucine-rich repeat and calponin homology domain-containing protein 4	-0.111501	0.0948497	0.216757	-0.0354905	0.999597	1	-0.0513563	0.0620066	0.328399	-0.0140388	0.999768	1	0.0382886	0.96632	1	-0.091272	0.997775	1	0.0289752	0.981104	1	-0.0659839	0.981682	1	-0.0699313	0.846113	1
O75431	O75431	MTX2_HUMAN	Metaxin-2	0.0509746	0.784302	0.998823	0.167938	0.1415	0.272023	0.0616423	0.821078	1	-0.0427249	0.818024	1	-0.234312	0.224095	1	-0.360356	0.0461088	0.477792	0.106296	0.547813	0.780036	-0.66272	0.0219306	0.0746944	0.39657	0.107532	0.803157
O75436	O75436	VP26A_HUMAN	Vacuolar protein sorting-associated protein 26A	-0.0495435	0.731829	0.956579	-0.0875262	0.109705	0.222299	-0.0526075	0.0347155	0.223586	-0.016703	0.999208	1	-0.00173144	1	1	0.0217099	0.603721	1	-0.0395117	0.843681	1	-0.0116551	0.999983	1	-0.0158927	0.999915	1
O75438	O75438	NDUB1_HUMAN	NADH dehydrogenase [ubiquinone] 1 beta subcomplex subunit 1	-0.0430794	0.782663	0.997171	0.0568702	0.66215	0.884681	-0.00230045	0.999073	1	0.0426408	0.825277	1	-0.0564332	0.693871	1	-0.164695	0.244032	0.961349	-0.0685708	0.448063	0.670832	-0.111611	0.368653	0.64858	0.0877602	0.537751	1
O75439	O75439	MPPB_HUMAN	Mitochondrial-processing peptidase subunit beta	0.103229	0.464699	0.706962	0.153658	0.0907947	0.191133	0.102742	0.0736306	0.365218	0.0319112	0.969474	1	0.0399175	0.927499	1	-0.100093	0.504671	1	0.02803	0.992719	1	0.0475878	0.933738	1	-0.0308766	0.993533	1
O75475	O75475	PSIP1_HUMAN	PC4 and SFRS1-interacting protein	-0.100138	0.205563	0.390683	-0.028173	0.966526	1	-0.0678555	0.980993	1	-0.0167148	0.999604	1	-0.0894723	0.731183	1	-0.0358626	0.984639	1	-0.0468008	0.959718	1	-0.136363	0.246525	0.485577	0.0398487	0.99404	1
O75477	O75477	ERLN1_HUMAN	Erlin-1	0.0162116	0.958147	1	0.182233	0.160108	0.301065	0.0459009	0.581778	1	-0.0521187	0.721922	1	0.0135911	0.953135	1	-0.21814	0.020373	0.321838	0.136333	0.164766	0.312031	-0.0160982	0.948951	1	-0.0657098	0.68672	1
O75489	O75489	NDUS3_HUMAN	NADH dehydrogenase [ubiquinone] iron-sulfur protein 3, mitochondrial	0.0359509	0.948316	1	0.046953	0.917814	1	0.0906542	0.512273	1	0.209085	0.00561808	0.14733	0.0195092	0.999519	1	0.123871	0.040744	0.450417	-0.0144272	0.999914	1	-0.0202187	0.997978	1	0.23807	0.0482871	0.556968
O75494	O75494	SRS10_HUMAN	Serine/arginine-rich splicing factor 10	-0.0681384	0.375475	0.607072	-0.0116397	0.992081	1	0.0183015	0.464844	0.999234	0.0698773	0.319288	1	0.0985042	0.737785	1	-0.00414041	0.992469	1	0.0149709	0.978072	1	0.102927	0.56262	0.86472	0.0163867	0.99116	1
O75503	O75503	CLN5_HUMAN	Ceroid-lipofuscinosis neuronal protein 5	-0.0604665	0.879479	1	-0.188991	0.204455	0.366092	-0.0454052	0.968077	1	0.1013	0.655846	1	-0.201148	0.170079	1	0.229824	0.368454	1	-0.143586	0.172544	0.322644	-0.216209	0.250884	0.49217	0.302447	0.108867	0.804081
O75506	O75506	HSBP1_HUMAN	Heat shock factor-binding protein 1	-0.388557	0.000416452	0.00245505	-0.483437	5.87198e-05	0.000361087	-0.09982	0.200695	0.659189	-0.189865	0.0821492	0.70875	-0.117178	0.693737	1	-0.0267339	0.945374	1	-0.459799	0.000388461	0.00185295	-0.449368	0.049677	0.144893	-0.072687	0.813021	1
O75521	O75521	ECI2_HUMAN	Enoyl-CoA delta isomerase 2	0.0577689	0.839591	1	-0.00642795	0.999852	1	0.00513491	0.999617	1	0.0883065	0.856225	1	-0.00393945	0.999938	1	0.144849	0.0933431	0.668959	-0.0531176	0.83012	1	0.00832136	0.9999	1	0.151596	0.633865	1
O75530	O75530	EED_HUMAN	Polycomb protein EED	0.424525	0.00016506	0.00109815	0.49999	3.21633e-05	0.000211636	-0.0258686	0.946404	1	-0.0817965	0.646272	1	-0.0762498	0.919943	1	-0.0313464	0.928249	1	0.480621	3.49249e-05	0.000209478	0.393372	0.00359885	0.0166767	-0.00554671	0.999768	1
O75531	O75531	BAF_HUMAN	Barrier-to-autointegration factor	0.0498346	0.734636	0.958749	0.0727624	0.615301	0.840976	0.0761349	0.039525	0.244595	-0.0179546	0.978571	1	0.26017	0.0511758	1	0.101855	0.808574	1	-0.0535017	0.582447	0.81741	0.281134	0.173841	0.37431	-0.368825	0.44806	1
O75533	O75533	SF3B1_HUMAN	Splicing factor 3B subunit 1	-0.146833	7.06784e-06	6.25306e-05	-0.070328	0.300064	0.493598	-0.0177901	0.999991	1	0.0200807	0.999966	1	0.00126058	1	1	-0.0482221	0.758422	1	-0.0901153	0.0266737	0.0704551	-0.147804	0.000705133	0.0040388	0.00379431	1	1
O75534	O75534	CSDE1_HUMAN	Cold shock domain-containing protein E1	0.122799	0.00135815	0.00672522	0.20558	1.16674e-06	1.04489e-05	-0.0254867	0.438302	0.98569	-0.0380169	0.974827	1	-0.015578	0.999909	1	-0.124054	7.77273e-06	0.00129871	0.219044	2.39114e-07	2.17133e-06	0.133007	0.00795581	0.0322515	-0.0596354	0.944053	1
O75558	O75558	STX11_HUMAN	Syntaxin-11	1.04943	1.95573e-27	1.37796e-25	1.67072	4.38537e-36	4.66284e-34	-0.146589	0.104152	0.454197	0.359849	3.47682e-07	4.23592e-05	-0.204803	0.010277	0.546362	-0.0007618	1	1	1.81409	1.41304e-37	1.23335e-35	1.01472	1.28557e-19	5.96666e-18	0.594719	1.5133e-09	2.45828e-07
O75563	O75563	SKAP2_HUMAN	Src kinase-associated phosphoprotein 2	-0.661889	1.42694e-15	4.21452e-14	-0.390625	2.43751e-09	3.48522e-08	-0.0242151	0.710327	1	-0.0128885	0.999991	1	-0.0438899	0.823432	1	-0.221672	0.414598	1	-0.401848	9.36898e-07	7.67364e-06	-0.531375	2.00851e-10	4.06429e-09	-0.0505932	0.9797	1
O75569	O75569	PRKRA_HUMAN	Interferon-inducible double-stranded RNA-dependent protein kinase activator A	0.0274766	0.899935	1	-0.105667	0.133873	0.260355	0.0604919	0.997087	1	-0.0497022	0.688574	1	0.135756	0.148337	1	0.0855742	0.11021	0.703988	-0.166159	0.0102512	0.0318369	0.00234124	0.999982	1	-0.0655096	0.795105	1
O75592	O75592	MYCB2_HUMAN	E3 ubiquitin-protein ligase MYCBP2	-0.0629054	0.941268	1	-0.111848	0.175585	0.324841	0.0258697	0.840924	1	-0.0661845	0.808331	1	0.0140285	0.996759	1	-0.0891446	0.633712	1	-0.136845	0.151872	0.292612	-0.0752701	0.795822	1	-0.089111	0.732442	1
O75608	O75608	LYPA1_HUMAN	Acyl-protein thioesterase 1	0.0119968	0.979043	1	-0.12487	0.24779	0.425948	-0.0115115	0.957002	1	0.0631884	0.624767	1	-0.0143109	0.976959	1	0.142644	0.119064	0.727575	-0.242269	0.0362825	0.0909474	-0.144396	0.428094	0.717127	0.0587197	0.851911	1
O75616	O75616	ERAL1_HUMAN	GTPase Era, mitochondrial	0.0695236	0.97091	1	-0.25167	0.950022	1	-0.135183	0.631615	1	-0.101263	0.997565	1	0.258626	0.691911	1	0.219931	0.487395	1	-0.116487	0.986343	1	0.463333	0.0783115	0.206012	-0.359889	0.500897	1
O75629	O75629	CREG1_HUMAN	Protein CREG1	0.394523	0.00355107	0.0153147	0.189237	0.123982	0.244618	-0.124585	0.334368	0.87255	-0.0369816	0.8573	1	0.122284	0.520599	1	0.168304	0.791598	1	0.668139	0.00286588	0.0108267	0.562647	0.00164888	0.00842155	-0.159266	0.564472	1
O75643	O75643	U520_HUMAN	U5 small nuclear ribonucleoprotein 200 kDa helicase	0.0346257	0.99999	1	0.149322	9.12578e-07	8.29978e-06	-0.00735571	1	1	0.00843374	1	1	-0.00835835	1	1	-0.122304	2.0213e-05	0.00281441	0.176276	8.8839e-11	1.30208e-09	0.00848182	1	1	0.0365694	1	1
O75663	O75663	TIPRL_HUMAN	TIP41-like protein	0.0932999	0.358975	0.586776	0.0858247	0.617912	0.843499	0.0582236	0.873268	1	0.0683676	0.640271	1	-0.0508157	0.852411	1	-0.0361745	0.777376	1	0.0796252	0.778713	0.987053	-0.021648	0.987294	1	0.0479856	0.937236	1
O75676	O75676	KS6A4_HUMAN	Ribosomal protein S6 kinase alpha-4	-0.476154	0.00658126	0.0252707	-0.792093	1.55014e-08	1.93289e-07	0.0506151	0.958735	1	-0.28763	0.00410204	0.11645	-0.113537	0.472324	1	0.0194188	0.929654	1	-0.963951	4.0776e-10	5.4818e-09	-0.655784	6.09928e-05	0.000471807	-0.174093	0.177627	0.976279
O75688	O75688	PPM1B_HUMAN	Protein phosphatase 1B	0.0146177	0.992192	1	0.0130376	0.995625	1	-0.0896375	0.00673469	0.0722468	-0.00200839	1	1	0.00723201	0.999866	1	0.0473864	0.727447	1	0.102119	0.175852	0.327072	0.104549	0.310689	0.576796	0.0179131	0.989954	1
O75689	O75689	ADAP1_HUMAN	Arf-GAP with dual PH domain-containing protein 1	0.0338934	0.869191	1	0.23339	0.237091	0.411427	0.038011	0.685187	1	0.0338002	0.951625	1	0.0279308	0.980049	1	-0.0336459	0.999868	1	0.0401145	0.913975	1	0.065644	0.703864	0.99329	0.141357	0.555403	1
O75694	O75694	NU155_HUMAN	Nuclear pore complex protein Nup155	-0.0391153	0.992444	1	0.115851	0.0775364	0.168625	0.128953	0.0580617	0.312408	0.00958008	0.99992	1	0.180384	0.604476	1	-0.0691121	0.0746372	0.60339	-0.0268601	0.989558	1	0.0121681	1	1	-0.0256505	0.998136	1
O75695	O75695	XRP2_HUMAN	Protein XRP2	0.185881	0.047238	0.125169	0.113913	0.3983	0.614256	0.00820728	0.999685	1	0.0498833	0.894542	1	-0.126511	0.27738	1	0.12902	0.393697	1	0.105706	0.442966	0.66593	0.061548	0.733553	1	0.131802	0.441888	1
O75746	O75746	S2512_HUMAN	Electrogenic aspartate/glutamate antiporter SLC25A12, mitochondrial	0.177719	0.00510314	0.0205249	0.107616	0.0995194	0.205432	0.0976417	2.25262e-05	0.000782737	0.0754776	0.468114	1	0.0291539	0.991463	1	0.127982	0.0722875	0.593732	0.0450343	0.911464	1	0.0904577	0.296701	0.557653	0.0567013	0.994881	1
O75787	O75787	RENR_HUMAN	Renin receptor	-0.841991	0.00267237	0.0120773	-0.554097	0.0239982	0.0642589	0.0657215	0.655308	1	0.0920503	0.407138	1	-0.00320057	0.999728	1	-0.0681955	0.923267	1	-0.79545	0.000182244	0.000940655	-0.661835	0.000916985	0.00505899	0.180109	0.416665	1
O75792	O75792	RNH2A_HUMAN	Ribonuclease H2 subunit A	-0.461955	0.0107243	0.0378489	-0.160382	0.376835	0.587505	-0.0471715	0.911798	1	-0.0321213	0.975619	1	-0.0278567	0.912163	1	-0.333695	0.0111496	0.23608	-0.11321	0.982073	1	-0.442641	0.0215892	0.0737033	-0.00426468	0.998179	1
O75821	O75821	EIF3G_HUMAN	Eukaryotic translation initiation factor 3 subunit G	-0.271967	1.53341e-07	1.87211e-06	-0.276191	3.59037e-08	4.15772e-07	-0.00258031	0.999995	1	-0.0481548	0.616675	1	0.0215736	0.992596	1	-0.0453155	0.553311	1	-0.272226	3.6326e-07	3.22849e-06	-0.222572	8.56485e-06	8.08037e-05	-0.0721009	0.574672	1
O75822	O75822	EIF3J_HUMAN	Eukaryotic translation initiation factor 3 subunit J	-0.0692069	0.450634	0.692046	-0.0806138	0.309584	0.505287	-0.0487293	0.258387	0.754769	-0.0219903	0.988612	1	-0.00962413	0.999982	1	-0.023747	0.995785	1	-0.0293528	0.974915	1	-0.0574822	0.824733	1	-0.0420605	0.984001	1
O75828	O75828	CBR3_HUMAN	Carbonyl reductase [NADPH] 3	0.516407	7.04318e-07	7.64165e-06	0.0556051	0.764657	0.971267	-0.00135469	1	1	0.0144299	0.999973	1	-0.0270189	0.982432	1	0.365231	0.000314086	0.0216091	0.00361073	0.999999	1	0.382947	3.39592e-05	0.000275824	-0.0335994	0.99979	1
O75832	O75832	PSD10_HUMAN	26S proteasome non-ATPase regulatory subunit 10	0.0159023	0.9914	1	-0.362588	0.00325145	0.0121111	0.0612293	0.998448	1	-0.174629	0.0696555	0.662577	-0.360156	0.823437	1	-0.0161447	0.868651	1	-0.119575	0.331322	0.534798	-0.284899	0.0750794	0.199938	-0.201316	0.375459	1
O75843	O75843	AP1G2_HUMAN	AP-1 complex subunit gamma-like 2	-0.125805	0.232164	0.427083	-0.262936	0.011434	0.0348806	0.0397874	0.792898	1	-0.0200548	0.978476	1	0.113113	0.463495	1	0.0764442	0.71827	1	-0.328109	0.00014318	0.000755703	-0.152827	0.297206	0.558324	-0.178423	0.283479	1
O75844	O75844	FACE1_HUMAN	CAAX prenyl protease 1 homolog	0.0945689	0.261513	0.466543	0.0894816	0.57815	0.807995	0.0899974	0.015741	0.130519	0.050112	0.965047	1	0.074487	0.751348	1	0.10833	0.31439	1	-0.0499225	0.965962	1	0.0804839	0.808859	1	-0.0555183	0.96515	1
O75874	O75874	IDHC_HUMAN	Isocitrate dehydrogenase [NADP] cytoplasmic	-0.107083	0.185821	0.362348	-0.340243	1.19815e-12	2.53868e-11	-0.0755939	6.81382e-05	0.00207538	-0.0843937	0.296909	1	0.0124833	0.999997	1	0.154901	0.37402	1	-0.31805	6.51954e-11	9.70134e-10	0.0604381	0.991799	1	-0.145254	0.501364	1
O75879	O75879	GATB_HUMAN	Glutamyl-tRNA	-0.0385421	0.838957	1	-0.695402	0.0147518	0.0432599	-0.261419	0.608157	1	-0.0469698	0.882952	1	-0.12046	0.823447	1	0.60989	0.576552	1	-0.433983	0.138808	0.272682	0.102417	0.98504	1	0.0734903	0.882772	1
O75880	O75880	SCO1_HUMAN	Protein SCO1 homolog, mitochondrial	0.0865163	0.530919	0.776037	0.276926	0.144383	0.276202	-0.00911543	0.995715	1	0.0596406	0.851578	1	0.151802	0.604743	1	-0.0446638	0.968425	1	0.344414	0.0744523	0.165143	0.163424	0.76965	1	-0.00547186	0.999015	1
O75886	O75886	STAM2_HUMAN	Signal transducing adapter molecule 2	-0.117728	0.139445	0.292179	-0.0775273	0.378598	0.589467	-0.00786555	0.980151	1	-0.10408	0.19976	1	0.0272768	0.972716	1	-0.0713234	0.433199	1	-0.0769474	0.428762	0.649922	-0.0825856	0.404264	0.688908	-0.0915842	0.608745	1
O75907	O75907	DGAT1_HUMAN	Diacylglycerol O-acyltransferase 1	0.0903544	0.679788	0.912836	0.0147811	0.991457	1	0.0923059	0.257457	0.753557	-0.047961	0.575466	1	-0.0196338	0.984922	1	0.0553199	0.989014	1	-0.10491	0.161991	0.307573	-0.00120927	0.999409	1	0.00359601	0.999987	1
O75909	O75909	CCNK_HUMAN	Cyclin-K	0.00483192	0.999999	1	0.161751	0.156284	0.294821	-0.0730879	0.963901	1	0.0144446	0.997456	1	-0.00715385	0.954691	1	-0.235415	0.107066	0.69683	0.215367	0.10132	0.211917	0.300256	0.250161	0.49125	-0.446273	0.124503	0.852566
O75915	O75915	PRAF3_HUMAN	PRA1 family protein 3	0.36496	8.27623e-06	7.18092e-05	0.345237	3.27597e-05	0.000214721	0.0377586	0.557156	1	0.247407	0.00247311	0.0812513	-0.11706	0.351758	1	0.265944	3.99247e-05	0.00457803	0.2843	0.000209559	0.00107218	0.259197	0.0118835	0.0454809	0.252289	0.0154141	0.297496
O75923	O75923	DYSF_HUMAN	Dysferlin	-0.198852	1.88209e-05	0.000155239	-0.131631	0.157776	0.297288	0.0190426	0.999419	1	-0.0250826	1	1	-0.0880337	0.539681	1	-0.098729	0.962428	1	-0.1337	0.0136153	0.0405614	-0.331298	2.39266e-12	5.90391e-11	0.062736	0.998693	1
O75934	O75934	SPF27_HUMAN	Pre-mRNA-splicing factor SPF27	-0.0971222	0.255931	0.459799	0.0429609	0.802168	0.998399	-0.00742131	0.999999	1	0.027587	0.981312	1	-0.0624226	0.852374	1	-0.0536381	0.440201	1	0.0381298	0.840919	1	-0.132214	0.0572717	0.16227	0.0163179	0.997853	1
O75935	O75935	DCTN3_HUMAN	Dynactin subunit 3	0.052228	0.602721	0.843636	-0.0316634	0.926351	1	-0.0413889	0.667643	1	0.0702048	0.688487	1	-0.0704593	0.525883	1	0.158573	0.277054	1	-0.0128609	0.995495	1	-0.0557286	0.802224	1	0.118195	0.267652	1
O75937	O75937	DNJC8_HUMAN	DnaJ homolog subfamily C member 8	-0.273714	0.00112322	0.00571677	-0.236025	0.00409341	0.0147585	-0.0468252	0.240203	0.722093	0.0159854	0.960053	1	-0.0901217	0.347047	1	-0.0455473	0.328353	1	-0.162936	0.0143083	0.0423242	-0.290748	0.000996915	0.00544856	0.0822641	0.61879	1
O75940	O75940	SPF30_HUMAN	Survival of motor neuron-related-splicing factor 30	-0.0720709	0.552934	0.798674	0.00242294	0.999034	1	-0.0866534	0.0293146	0.199804	0.0510921	0.711712	1	0.00223618	0.999986	1	-0.0331987	0.806682	1	0.0791712	0.617907	0.849641	0.00398874	0.998154	1	0.0517031	0.813303	1
O75947	O75947	ATP5H_HUMAN	ATP synthase subunit d, mitochondrial	0.0987574	0.385081	0.618235	0.0421477	0.890332	1	0.130222	0.00397566	0.0502152	0.081039	0.40303	1	-0.0386388	0.913867	1	0.106807	0.0979095	0.68408	-0.0224737	0.993719	1	-0.0661768	0.68106	0.97502	0.0856216	0.585049	1
O75955	O75955	FLOT1_HUMAN	Flotillin-1	0.246127	0.000612076	0.00341874	0.350137	1.6862e-05	0.000118949	0.0701576	0.534143	1	-0.0616622	0.944636	1	0.0211653	0.999069	1	-0.0954559	0.360293	1	0.284722	0.000166024	0.000864564	0.156088	0.0581468	0.164272	-0.0509248	0.996708	1
O75962	O75962	TRIO_HUMAN	Triple functional domain protein	-0.097199	0.394098	0.627295	-0.0572057	0.75699	0.964461	-0.0971091	0.638468	1	-0.0472512	0.858358	1	0.224399	0.0541038	1	-0.153004	0.146205	0.789927	-0.115387	0.576258	0.81106	-0.0488588	0.947117	1	-0.141152	0.360341	1
O75964	O75964	ATP5L_HUMAN	ATP synthase subunit g, mitochondrial	0.210741	0.014005	0.0471239	0.209596	0.0167644	0.0479874	0.147574	3.4934e-05	0.0011542	0.200379	0.00584366	0.151509	-0.0531258	0.897822	1	0.201524	0.000168696	0.0137783	0.121789	0.215063	0.382689	0.111401	0.353966	0.630377	0.155913	0.159868	0.938663
O75995	O75995	SASH3_HUMAN	SAM and SH3 domain-containing protein 3	-0.48116	2.62025e-13	6.63343e-12	-0.624918	3.13135e-17	1.00616e-15	-0.076324	0.000801403	0.0153157	-0.201502	0.000448561	0.0219419	-0.0198994	0.999501	1	-0.0593996	0.905911	1	-0.511864	8.39349e-16	2.05377e-14	-0.372062	3.52824e-07	4.3347e-06	-0.124718	0.184146	0.987967
O76003	O76003	GLRX3_HUMAN	Glutaredoxin-3	-0.0608955	0.869977	1	-0.130235	0.0525035	0.122964	-0.042802	0.415458	0.966426	-0.0330977	0.981759	1	-0.0149678	0.998275	1	0.0178772	0.984659	1	-0.0968749	0.208808	0.375149	-0.0094658	0.999965	1	-0.00681111	0.999996	1
O76021	O76021	RL1D1_HUMAN	Ribosomal L1 domain-containing protein 1	0.0552218	0.695058	0.925426	-0.125339	0.525265	0.749207	-0.0556367	0.75817	1	-0.141017	0.201186	1	-0.0259598	0.969863	1	0.0726444	0.916028	1	-0.0697962	0.559149	0.792455	0.0224687	0.99843	1	-0.060883	0.82207	1
O76024	O76024	WFS1_HUMAN	Wolframin	-0.471444	0.139697	0.292455	-0.274329	0.0124855	0.0374822	-0.0921437	0.948407	1	0.235307	0.755583	1	0.122488	0.745709	1	0.199237	0.989755	1	-0.278332	0.0940537	0.198924	0.0764701	0.950467	1	-0.161011	0.988022	1
O76031	O76031	CLPX_HUMAN	ATP-dependent Clp protease ATP-binding subunit clpX-like, mitochondrial	-0.392996	2.13608e-08	2.94617e-07	-0.383103	6.8454e-06	5.30927e-05	0.0267634	0.968218	1	-0.0867209	0.754492	1	-0.0288405	0.965818	1	-0.087086	0.605276	1	-0.405546	0.00153757	0.00625729	-0.282122	0.00403988	0.0183425	0.011097	0.999998	1
O76071	O76071	CIAO1_HUMAN	Probable cytosolic iron-sulfur protein assembly protein CIAO1	-0.12773	0.287754	0.500532	-0.296957	0.0444509	0.106843	-0.0631897	0.434934	0.983564	-0.148105	0.349381	1	0.358703	0.626846	1	0.0211215	0.909254	1	-0.233767	0.073601	0.163782	0.294162	0.890744	1	-0.506808	0.419323	1
O76080	O76080	ZFAN5_HUMAN	AN1-type zinc finger protein 5	-0.138996	0.496525	0.739225	0.312284	0.322581	0.521696	0.113688	0.57722	1	0.0987612	0.987339	1	-0.272725	0.0085567	0.501087	-0.651016	0.307915	1	0.697584	0.0739993	0.164432	-0.613717	0.00109957	0.00592105	0.436327	0.175273	0.972057
O76094	O76094	SRP72_HUMAN	Signal recognition particle subunit SRP72	-0.0180511	0.999924	1	-0.0342787	0.999162	1	0.00587006	0.999933	1	-0.0499666	0.864758	1	0.0197848	0.998616	1	-0.0116866	0.998864	1	-0.0203218	0.999315	1	0.0784641	0.579693	0.88536	-0.106552	0.539843	1
O76096	O76096	CYTF_HUMAN	Cystatin-F	1.53182	9.78875e-08	1.23372e-06	1.24113	0.000129022	0.000728705	0.295296	0.00198265	0.0292054	0.45776	0.414781	1	0.00640919	0.993722	1	0.748447	0.483807	1	0.945838	0.0039348	0.0140824	1.24293	9.95959e-06	9.22522e-05	0.451351	0.352063	1
O94763	O94763	RMP_HUMAN	Unconventional prefoldin RPB5 interactor 1	-0.000795165	0.999974	1	-0.196952	0.0836303	0.179278	0.0566049	0.613945	1	-0.219002	0.021481	0.349149	-0.100779	0.452628	1	-0.177166	0.0472854	0.482592	-0.334	0.0121793	0.0369039	-0.281211	0.0148973	0.0546546	-0.0993669	0.605802	1
O94766	O94766	B3GA3_HUMAN	Galactosylgalactosylxylosylprotein 3-beta-glucuronosyltransferase 3	0.139309	0.100542	0.227631	0.186975	0.0288277	0.0745948	0.214166	0.0076035	0.0786995	0.00493669	0.996712	1	0.0731341	0.510392	1	-0.0036441	0.996897	1	-0.00906208	0.983014	1	0.0164068	0.967681	1	-0.0596155	0.768416	1
O94776	O94776	MTA2_HUMAN	Metastasis-associated protein MTA2	-0.0678052	0.44729	0.687632	-0.0154489	0.999889	1	0.0588415	0.000459608	0.00980944	-0.000816278	1	1	0.0072488	0.999999	1	-0.0642069	0.152717	0.803138	-0.0342214	0.93543	1	-0.0953316	0.199338	0.413868	-0.0162101	0.999983	1
O94788	O94788	AL1A2_HUMAN	Retinal dehydrogenase 2	-0.217639	0.353434	0.580749	-0.0738601	0.908685	1	-0.326798	0.61777	1	-0.00962289	1	1	-0.327619	0.0772923	1	-0.0728722	0.99988	1	0.18287	0.26344	0.448762	-0.209857	0.48472	0.782044	0.12193	0.977249	1
O94804	O94804	STK10_HUMAN	Serine/threonine-protein kinase 10	-0.041206	0.987098	1	-0.0993871	0.0745772	0.163405	-0.00324027	1	1	-0.0100265	1	1	0.0273435	0.999922	1	-0.0319295	0.999998	1	-0.0811627	0.384097	0.595834	-0.0304555	0.999995	1	-0.0741521	0.946674	1
O94806	O94806	KPCD3_HUMAN	Serine/threonine-protein kinase D3	-0.284479	0.110907	0.245557	1.31264	0.949843	1	0.101973	0.857477	1	0.776577	0.797767	1	0.335574	0.0905587	1	-0.820543	0.51161	1	1.21067	0.679775	0.905541	-0.0508777	0.944851	1	0.441002	0.98144	1
O94822	O94822	LTN1_HUMAN	E3 ubiquitin-protein ligase listerin	-0.148961	0.12761	0.273758	-0.0383231	0.928218	1	0.119166	0.19358	0.64726	-0.0800299	0.462284	1	0.0476526	0.915924	1	-0.0109649	0.999035	1	-0.196872	0.017681	0.0502912	-0.205464	0.014469	0.0533175	-0.000362227	1	1
O94826	O94826	TOM70_HUMAN	Mitochondrial import receptor subunit TOM70	-0.0910499	0.294607	0.50912	-0.0950541	0.132247	0.257623	0.0231678	0.136077	0.532649	-0.0200183	0.997242	1	0.151005	0.0543866	1	-0.0548234	0.414718	1	-0.138753	0.0352748	0.0888021	-0.0529581	0.803591	1	-0.0805388	0.65861	1
O94832	O94832	MYO1D_HUMAN	Unconventional myosin-Id	-0.218711	0.0234353	0.0721695	-0.319107	0.00857648	0.0272583	0.104912	0.885799	1	0.0757678	0.731492	1	0.377987	0.0428959	1	0.110323	0.91327	1	-0.321207	0.00135796	0.00558854	-0.0825198	0.703004	0.993146	-0.217987	0.405654	1
O94851	O94851	MICA2_HUMAN	[F-actin]-monooxygenase MICAL2	-0.365354	9.70303e-05	0.000681192	-0.514713	4.10143e-07	3.93199e-06	0.236846	0.00140553	0.0226434	0.0629501	0.673938	1	0.0923424	0.419121	1	0.183557	0.258513	0.97719	-0.645742	1.51082e-08	1.63616e-07	-0.404081	0.00011673	0.000832485	-0.0332612	0.968919	1
O94855	O94855	SC24D_HUMAN	Protein transport protein Sec24D	-0.363093	0.000624652	0.0034724	-0.281698	0.000359587	0.0017912	0.134908	0.118284	0.490134	0.0710935	0.586516	1	0.0757639	0.767453	1	-0.0208245	0.953234	1	-0.364388	2.72603e-06	2.03599e-05	-0.357845	0.00389744	0.0178204	0.0294606	0.998339	1
O94868	O94868	FCSD2_HUMAN	F-BAR and double SH3 domains protein 2	0.727687	4.59694e-16	1.46103e-14	0.656634	1.19681e-13	2.73397e-12	-0.139094	0.0696094	0.352447	-0.00217446	1	1	0.098636	0.974545	1	0.128336	0.668088	1	0.869772	4.9237e-17	1.31479e-15	0.930037	6.53982e-14	1.89331e-12	0.0544471	0.955804	1
O94874	O94874	UFL1_HUMAN	E3 UFM1-protein ligase 1	-0.0203495	0.99972	1	-0.0555126	0.561509	0.789542	0.028271	0.875088	1	-0.00242017	1	1	0.0101268	1	1	0.012361	0.999906	1	-0.0829889	0.0824944	0.179474	-0.0426019	0.983211	1	-0.049413	0.985737	1
O94886	O94886	CSCL1_HUMAN	CSC1-like protein 1	0.860841	0.0251856	0.0764722	0.395771	0.132564	0.258154	0.229487	0.301042	0.82036	-0.233239	0.821954	1	-0.67019	0.463841	1	0.231831	0.354484	1	0.166284	0.299329	0.495464	-0.038836	0.882168	1	0.436951	0.464652	1
O94888	O94888	UBXN7_HUMAN	UBX domain-containing protein 7	-0.0553313	0.778435	0.99395	-0.19197	0.109439	0.221991	0.00431092	0.998888	1	-0.268877	0.00585517	0.151509	-0.185568	0.586326	1	-0.136794	0.233723	0.952285	-0.196281	0.0723544	0.161438	-0.133862	0.174465	0.375308	-0.0929521	0.726541	1
O94901	O94901	SUN1_HUMAN	SUN domain-containing protein 1	0.0577921	0.842183	1	0.137337	0.224422	0.393411	0.094182	0.00157599	0.0249091	0.0054145	0.999931	1	0.104554	0.270057	1	-0.0604935	0.838383	1	-0.0572935	0.631369	0.86207	-0.0325916	0.971196	1	-0.107559	0.539024	1
O94903	O94903	PLPHP_HUMAN	Pyridoxal phosphate homeostasis protein	-0.0818966	0.317264	0.536541	8.29605e-05	1	1	0.0239571	0.939521	1	0.0968029	0.614144	1	0.0750682	0.833298	1	0.0837407	0.621484	1	-0.0739406	0.342817	0.548507	0.0866582	0.712885	0.999749	-0.0752813	0.808757	1
O94905	O94905	ERLN2_HUMAN	Erlin-2	0.0533647	0.826247	1	0.126008	0.0976903	0.202514	0.128876	0.000762326	0.0148603	-0.0763015	0.742881	1	-0.0459336	0.943108	1	-0.146622	0.0315971	0.390655	0.00305781	1	1	-0.0917812	0.422762	0.710639	-0.0507587	0.965436	1
O94906	O94906	PRP6_HUMAN	Pre-mRNA-processing factor 6	-0.082934	0.223312	0.414716	0.0177763	0.999867	1	0.00872633	1	1	-0.0171376	0.999768	1	-0.00768793	0.999999	1	-0.12199	0.000356483	0.0234238	0.0240251	0.99672	1	-0.126846	0.0609897	0.170329	-0.01038	1	1
O94915	O94915	FRYL_HUMAN	Protein furry homolog-like	0.0348389	0.908224	1	0.0957935	0.385196	0.597513	0.0305973	0.996016	1	-0.0152725	0.996035	1	0.0905402	0.312563	1	-0.086075	0.336261	1	0.0557892	0.744629	0.960641	0.0791476	0.607199	0.910254	-0.129979	0.950888	1
O94916	O94916	NFAT5_HUMAN	Nuclear factor of activated T-cells 5	0.544255	0.000203417	0.00131156	2.10491	1.53926e-09	2.25039e-08	0.0956088	0.999206	1	0.128744	0.553215	1	0.0862732	0.948118	1	-0.62562	0.809386	1	1.88349	2.98432e-08	3.09438e-07	1.06329	4.22946e-05	0.000339285	0.178086	0.271259	1
O94919	O94919	ENDD1_HUMAN	Endonuclease domain-containing 1 protein	0.440875	0.00559483	0.0221671	0.0307239	0.897221	1	0.0256253	0.874446	1	-0.225345	0.106263	0.799565	-0.0956136	0.691971	1	0.184807	0.218538	0.931495	0.00509861	0.990353	1	0.319637	0.0867801	0.221708	-0.129731	0.524452	1
O94925	O94925	GLSK_HUMAN	Glutaminase kidney isoform, mitochondrial	0.803921	2.87555e-27	2.00193e-25	0.672712	2.28619e-22	1.11414e-20	-0.0928622	0.000268514	0.00630631	0.0529823	0.938726	1	0.0895701	0.706073	1	0.192657	0.0248424	0.3596	0.794487	7.26033e-26	3.59817e-24	1.10806	4.5898e-19	2.04894e-17	-0.166985	0.664549	1
O94953	O94953	KDM4B_HUMAN	Lysine-specific demethylase 4B	-0.286335	0.083656	0.196553	-0.387318	0.00309151	0.0115892	0.0085091	0.97804	1	0.07712	0.986398	1	0.187084	0.708683	1	0.295671	0.330366	1	-0.459736	0.00176455	0.00704562	0.0609026	0.887824	1	-0.117375	0.571708	1
O94956	O94956	SO2B1_HUMAN	Solute carrier organic anion transporter family member 2B1	-2.67973	8.18533e-14	2.12746e-12	-3.76326	3.75857e-15	1.03193e-13	1.68617	7.3311e-07	4.33053e-05	-0.535309	0.000695829	0.0315443	0.127835	0.24899	1	0.523294	0.00189643	0.0707927	-5.44943	0	0	-4.24099	5.21054e-10	9.96473e-09	-0.656769	0.000261506	0.0135335
O94964	O94964	SOGA1_HUMAN	Protein SOGA1	-0.49672	0.982327	1	-1.07024	0.199174	0.35828	0.747185	0.525643	1	-0.608813	0.093674	0.756638	1.94042	0.00802347	0.493908	-0.0352977	0.999777	1	-1.81742	0.0147769	0.0433593	0.696517	0.880732	1	-2.54924	0.000620129	0.0264709
O94966	O94966	UBP19_HUMAN	Ubiquitin carboxyl-terminal hydrolase 19	-0.0991951	0.199923	0.383076	-0.146635	0.0602	0.137788	0.0687953	0.995249	1	0.0458685	0.817495	1	0.0585734	0.802506	1	-0.00575598	0.999975	1	-0.181696	0.257868	0.442232	-0.10077	0.515791	0.81589	-0.0522243	0.99857	1
O94967	O94967	WDR47_HUMAN	WD repeat-containing protein 47	0.461221	0.0157823	0.0519388	-0.141893	0.966436	1	-0.0973476	0.759575	1	-0.419704	0.117391	0.830111	0.00249358	0.969186	1	0.18341	0.423626	1	-0.0445457	0.995586	1	0.561062	0.00766049	0.0312445	-0.422198	0.22994	1
O94973	O94973	AP2A2_HUMAN	AP-2 complex subunit alpha-2	-0.108373	0.315719	0.535012	-0.429196	2.74935e-16	8.20315e-15	-0.0364809	0.936695	1	-0.0719288	0.939264	1	-0.0229137	0.999965	1	0.240999	0.000756441	0.0391475	-0.406835	9.75938e-16	2.36817e-14	-0.0955852	0.612441	0.915276	-0.0806106	0.951259	1
O94979	O94979	SC31A_HUMAN	Protein transport protein Sec31A	0.0152156	1	1	-0.0156447	0.999984	1	-0.0413735	0.993956	1	0.0644377	0.914792	1	0.0841254	0.773832	1	-0.0165198	0.999998	1	0.0281587	0.992534	1	0.0666319	0.967706	1	-0.0671252	0.931607	1
O94992	O94992	HEXI1_HUMAN	Protein HEXIM1	0.159259	0.0255453	0.0772834	0.483342	1.84384e-05	0.000129344	-0.011668	0.905968	1	0.137191	0.113347	0.818335	-0.00725651	0.998686	1	-0.158507	0.0345577	0.414125	0.483699	8.11673e-06	5.58431e-05	0.18068	0.0647792	0.178693	0.105184	0.41918	1
O95071	O95071	UBR5_HUMAN	E3 ubiquitin-protein ligase UBR5	-0.0567478	0.813049	1	-0.0554509	0.828386	1	0.183401	0.160394	0.58405	-0.167409	0.109003	0.806214	0.0184252	0.996939	1	-0.181114	0.0850111	0.634643	-0.186147	0.0600453	0.138246	-0.335653	0.0701466	0.189389	-0.185835	0.4157	1
O95081	O95081	AGFG2_HUMAN	Arf-GAP domain and FG repeat-containing protein 2	0.721017	3.87417e-05	0.0002985	0.896187	1.89439e-05	0.000132517	0.0450981	0.978158	1	0.0953722	0.584289	1	0.702864	0.529855	1	-0.0797973	0.612281	1	0.851089	2.5384e-05	0.00015593	1.37878	0.000702701	0.00403277	-0.607492	0.566957	1
O95104	O95104	SCAF4_HUMAN	SR-related and CTD-associated factor 4	0.0447679	0.987169	1	-0.010614	0.997825	1	-0.0328787	0.999281	1	0.0467488	0.954744	1	-0.0586791	0.824957	1	0.0595574	0.990932	1	0.0326892	0.876731	1	-0.0882084	0.597105	0.901411	0.134571	0.269182	1
O95139	O95139	NDUB6_HUMAN	NADH dehydrogenase [ubiquinone] 1 beta subcomplex subunit 6	-0.0118971	0.950099	1	0.11097	0.366412	0.57478	0.235807	0.000137905	0.00370058	0.150482	0.233715	1	0.0754289	0.771145	1	0.0276143	0.886091	1	-0.124837	0.298525	0.494414	-0.172275	0.334895	0.607347	0.0750528	0.673939	1
O95140	O95140	MFN2_HUMAN	Mitofusin-2	-0.0888262	0.404006	0.638269	-0.203134	0.0375551	0.0931787	0.131105	0.000327956	0.00746258	0.0120197	0.999549	1	0.0503308	0.869703	1	0.0332005	0.999915	1	-0.185461	0.00264396	0.010086	-0.132986	0.125569	0.294202	-0.00742222	0.999997	1
O95155	O95155	UBE4B_HUMAN	Ubiquitin conjugation factor E4 B	-0.748895	0.373595	0.604533	-1.07932	0.0768235	0.167386	-0.819827	0.457734	0.996785	-0.458234	0.0386059	0.480369	-0.0732496	0.63781	1	-0.127806	0.512993	1	-0.259496	0.0488576	0.116763	-0.00231731	0.810101	1	-0.384984	0.530498	1
O95163	O95163	ELP1_HUMAN	Elongator complex protein 1	-0.308073	0.00310107	0.0136963	-0.218685	0.00192313	0.00765586	-0.0239434	0.995863	1	0.00426342	0.999999	1	0.0634454	0.705349	1	-0.063908	0.801926	1	-0.185129	0.0042769	0.0151309	-0.151857	0.13179	0.304869	-0.119292	0.488377	1
O95164	O95164	UBL3_HUMAN	Ubiquitin-like protein 3	-0.172989	0.148379	0.305644	-0.172317	0.151609	0.287394	0.0394882	0.712964	1	-0.0150606	0.964285	1	-0.0472021	0.734752	1	-0.0157331	0.971337	1	-0.211805	0.040429	0.0998432	-0.25968	0.0856524	0.219306	0.0321416	0.924904	1
O95167	O95167	NDUA3_HUMAN	NADH dehydrogenase [ubiquinone] 1 alpha subcomplex subunit 3	0.060968	0.872749	1	-0.040308	0.781358	0.987761	0.291786	0.00371973	0.0477039	0.1774	0.721992	1	0.0340212	0.987392	1	0.278676	0.506861	1	-0.332094	0.0119457	0.036309	-0.196797	0.330311	0.601389	0.143379	0.443103	1
O95168	O95168	NDUB4_HUMAN	NADH dehydrogenase [ubiquinone] 1 beta subcomplex subunit 4	0.137557	0.318473	0.537963	0.182661	0.0417778	0.101799	0.15082	0.000368095	0.00809256	-0.0421265	0.870579	1	0.0414266	0.88374	1	-0.0569074	0.883475	1	0.0318407	0.904333	1	-0.0637238	0.790165	1	0.00373446	0.999953	1
O95169	O95169	NDUB8_HUMAN	NADH dehydrogenase [ubiquinone] 1 beta subcomplex subunit 8, mitochondrial	0.109199	0.253583	0.456574	0.0973391	0.401918	0.618623	0.172707	0.000962187	0.0173134	0.0610734	0.657254	1	-0.104789	0.536001	1	-0.00136758	0.999986	1	-0.0551046	0.750729	0.965608	-0.217987	0.121142	0.286251	0.150257	0.336803	1
O95182	O95182	NDUA7_HUMAN	NADH dehydrogenase [ubiquinone] 1 alpha subcomplex subunit 7	0.282698	0.0196434	0.0620618	0.190067	0.20765	0.370111	0.217286	0.0437598	0.260864	0.289481	0.0417989	0.509724	-0.165558	0.156151	1	0.245343	0.0606911	0.547443	0.068256	0.820995	1	-0.101413	0.737785	1	0.415012	0.0021062	0.0711969
O95199	O95199	RCBT2_HUMAN	RCC1 and BTB domain-containing protein 2	-0.340782	0.0431141	0.116243	-0.592806	2.5587e-05	0.000173588	0.440277	0.00769217	0.0790577	-0.0840077	0.831286	1	0.0895622	0.610749	1	0.209264	0.387055	1	-1.12048	1.22745e-09	1.54368e-08	-0.564739	0.000429082	0.00264971	-0.0821	0.757621	1
O95202	O95202	LETM1_HUMAN	Mitochondrial proton/calcium exchanger protein	0.103737	0.0666083	0.163984	-0.0255323	0.999606	1	0.102195	0.0365238	0.232165	0.0077207	1	1	-0.00572434	1	1	0.0727845	0.358017	1	-0.0713585	0.392629	0.605501	-0.0559322	0.95722	1	-0.00796224	1	1
O95208	O95208	EPN2_HUMAN	Epsin-2	-0.344807	0.00215385	0.0100364	-0.600508	1.38433e-05	9.93321e-05	0.0739707	0.227241	0.705365	-0.0492866	0.868816	1	0.0597548	0.621739	1	0.161651	0.251234	0.972347	-0.579557	1.85268e-06	1.43313e-05	-0.415222	0.000134895	0.00094362	-0.0439748	0.912906	1
O95210	O95210	STBD1_HUMAN	Starch-binding domain-containing protein 1	1.89511	1.76978e-08	2.4939e-07	2.82489	1.27209e-06	1.13057e-05	-0.338758	0.00704658	0.0745179	1.20214	0.00693137	0.171032	-0.25105	0.0483236	1	-0.0657187	0.942394	1	3.18708	1.60163e-08	1.72492e-07	1.98866	2.03473e-07	2.62505e-06	1.68463	0.000507527	0.0231877
O95218	O95218	ZRAB2_HUMAN	Zinc finger Ran-binding domain-containing protein 2	-0.0125024	0.985559	1	-0.00567932	0.999049	1	0.316975	0.234419	0.715503	-0.228878	0.0894172	0.737534	-0.210703	0.235315	1	-0.0546577	0.90976	1	-0.593522	0.159291	0.303366	-0.739353	0.0512435	0.1485	0.0914841	0.726898	1
O95219	O95219	SNX4_HUMAN	Sorting nexin-4	-0.213814	4.04152e-05	0.000309356	-0.239253	2.70003e-06	2.25891e-05	-0.0246363	0.943371	1	0.0150842	0.999692	1	0.0446877	0.989444	1	0.0130456	0.998851	1	-0.239534	0.00011288	0.000607286	-0.167738	0.0115654	0.0444087	-0.0171016	0.999855	1
O95232	O95232	LC7L3_HUMAN	Luc7-like protein 3	-0.0223015	0.994447	1	-0.0897077	0.402059	0.618623	0.0564396	0.906748	1	-0.0880155	0.417834	1	0.0418595	0.922913	1	0.028574	0.975641	1	-0.0960059	0.3994	0.613686	0.0102348	0.998821	1	-0.100627	0.624156	1
O95236	O95236	APOL3_HUMAN	Apolipoprotein L3	0.831459	0.987449	1	1.03175	0.0765084	0.166761	-0.0937063	0.559005	1	0.125478	0.579502	1	-0.156094	0.664753	1	-0.0748139	0.974193	1	1.12546	0.043292	0.105578	0.769071	0.986461	1	0.281572	0.26111	1
O95248	O95248	MTMR5_HUMAN	Myotubularin-related protein 5	0.111293	0.152928	0.312154	0.11626	0.307678	0.503301	-0.0960618	0.237036	0.718975	0.0357011	0.957489	1	0.084427	0.603268	1	0.0295959	0.99884	1	0.135815	0.0330338	0.0842485	0.235128	7.35103e-05	0.000555876	-0.12749	0.192769	1
O95249	O95249	GOSR1_HUMAN	Golgi SNAP receptor complex member 1	-0.0101618	0.996239	1	0.0771458	0.461762	0.680541	0.033933	0.783295	1	-0.0893829	0.586007	1	0.00931947	0.998923	1	-0.0959639	0.104564	0.694843	0.0676748	0.78423	0.989711	-0.0467365	0.812604	1	-0.0335963	0.93788	1
O95251	O95251	KAT7_HUMAN	Histone acetyltransferase KAT7	0.504367	0.177838	0.35083	0.956546	0.00486252	0.0170276	0.13892	0.96694	1	-0.344296	0.088461	0.734954	0.0211482	0.998848	1	-0.509798	0.358603	1	0.672463	0.169329	0.318119	0.220053	0.196602	0.410142	-0.426794	0.0731168	0.667062
O95260	O95260	ATE1_HUMAN	Arginyl-tRNA--protein transferase 1	-0.055453	0.706631	0.935063	-0.194905	0.143121	0.274238	-0.179901	0.0156411	0.130455	-0.17802	0.505639	1	-0.125025	0.676603	1	-0.177498	0.238505	0.955781	-0.00660471	0.996724	1	-0.229244	0.0965844	0.241482	0.0620334	0.827823	1
O95292	O95292	VAPB_HUMAN	Vesicle-associated membrane protein-associated protein B/C	0.0810151	0.227608	0.419756	0.100785	0.112512	0.2264	-0.0198366	0.711419	1	0.0314634	0.892027	1	0.0289729	0.931468	1	0.00233741	0.999922	1	0.120622	0.0515292	0.122051	0.154252	0.0441984	0.131739	-0.0312933	0.961935	1
O95294	O95294	RASL1_HUMAN	RasGAP-activating-like protein 1	-0.105495	0.163136	0.328181	-0.0623125	0.593985	0.822354	0.182013	1.75412e-07	1.25099e-05	0.120884	0.205471	1	0.0470825	0.865943	1	0.133546	0.488862	1	-0.204647	2.99653e-05	0.000182349	-0.184061	0.00132518	0.00696912	0.184244	0.147666	0.905547
O95295	O95295	SNAPN_HUMAN	SNARE-associated protein Snapin	-0.0252148	0.946178	1	-0.39373	0.00107979	0.00464311	-0.0886064	0.35235	0.893458	-0.317949	0.450633	1	0.0136183	0.986643	1	-0.131152	0.963518	1	-0.214758	0.034411	0.0872101	-0.0122462	0.992689	1	-0.277412	0.372672	1
O95298	O95298	NDUC2_HUMAN	NADH dehydrogenase [ubiquinone] 1 subunit C2	-0.237659	0.424871	0.661689	0.0740481	0.849064	1	-0.215839	0.879281	1	1.5667	0.701845	1	-0.138139	0.432671	1	0.0653407	0.825638	1	0.219305	0.674452	0.900501	-0.151407	0.521584	0.822828	1.73638	0.232614	1
O95299	O95299	NDUAA_HUMAN	NADH dehydrogenase [ubiquinone] 1 alpha subcomplex subunit 10, mitochondrial	-0.0406637	0.908937	1	-0.0680004	0.56016	0.787834	-0.0191735	0.958754	1	0.10322	0.522246	1	0.074219	0.778932	1	0.0335823	0.941576	1	-0.1073	0.406856	0.623227	-0.0498655	0.816587	1	0.0154721	0.998479	1
O95319	O95319	CELF2_HUMAN	CUGBP Elav-like family member 2	0.440432	0.000301865	0.00186608	0.336534	0.0280688	0.0731817	-0.0212116	0.848297	1	-0.277337	0.769296	1	0.275655	0.862484	1	-0.111301	0.771088	1	0.357746	0.0047433	0.0165309	0.784898	0.0160159	0.058035	-0.712286	0.0724888	0.664443
O95336	O95336	6PGL_HUMAN	6-phosphogluconolactonase	-0.0740019	0.341797	0.566722	-0.0594148	0.590111	0.818347	-0.0478364	0.3253	0.856442	0.0235517	0.975176	1	-0.00292102	0.999546	1	0.00831188	0.999842	1	0.00694464	0.999964	1	-0.0748391	0.514875	0.814661	0.0641531	0.822238	1
O95340	O95340	PAPS2_HUMAN	Bifunctional 3'-phosphoadenosine 5'-phosphosulfate synthase 2	0.151991	0.342319	0.567299	-0.014241	0.995989	1	0.00941096	0.998225	1	0.178755	0.917422	1	-0.289096	0.735899	1	-0.17158	0.444566	1	-0.0450046	0.945093	1	-0.303369	0.110307	0.266541	0.226122	0.534561	1
O95352	O95352	ATG7_HUMAN	Ubiquitin-like modifier-activating enzyme ATG7	-0.118298	0.0249842	0.0759001	-0.111293	0.0480169	0.113916	-0.109787	0.000131509	0.00359377	-0.0310095	0.974291	1	-0.00808031	0.99999	1	-0.00232882	1	1	-0.00459429	0.999999	1	-0.0111681	0.999986	1	-0.0264385	0.99894	1
O95372	O95372	LYPA2_HUMAN	Acyl-protein thioesterase 2	-0.0462746	0.792834	1	-0.180086	0.0169226	0.0483489	-0.0619517	0.768261	1	-0.0428852	0.899712	1	-0.104368	0.912587	1	-0.0513507	0.966147	1	-0.146659	0.130389	0.260155	-0.227489	0.620366	0.922426	-0.171448	0.490173	1
O95373	O95373	IPO7_HUMAN	Importin-7	-0.103838	0.136505	0.287153	-0.136885	0.148138	0.281936	-0.0543253	0.52328	1	-0.0668763	0.807864	1	-0.0211305	0.999536	1	-0.0909943	0.256353	0.975259	-0.0782557	0.647113	0.874582	-0.0666393	0.880879	1	-0.0363158	0.993471	1
O95376	O95376	ARI2_HUMAN	E3 ubiquitin-protein ligase ARIH2	0.126124	0.232063	0.427083	0.0353362	0.846105	1	0.00806912	0.962522	1	-0.075274	0.48527	1	0.0949183	0.558582	1	-0.0782707	0.712711	1	0.121051	0.272565	0.460948	0.109893	0.636687	0.936926	-0.0909855	0.56923	1
O95379	O95379	TFIP8_HUMAN	Tumor necrosis factor alpha-induced protein 8	0.180698	0.0117292	0.0406835	0.323017	3.21356e-05	0.000211636	-0.0342446	0.890939	1	0.0332423	0.849504	1	-0.0542553	0.616208	1	-0.0606214	0.391803	1	0.337395	2.25611e-05	0.000139616	0.178181	0.132171	0.30533	0.0985926	0.472098	1
O95391	O95391	SLU7_HUMAN	Pre-mRNA-splicing factor SLU7	-0.106654	0.312144	0.530336	0.237855	0.0207106	0.0570491	-0.072368	0.285586	0.798713	0.105611	0.309992	1	-0.0865497	0.488386	1	-0.193509	0.35205	1	0.310223	0.00190519	0.0075324	-0.0629135	0.716842	1	0.132541	0.343197	1
O95394	O95394	AGM1_HUMAN	Phosphoacetylglucosamine mutase	0.0138863	0.986756	1	0.0719783	0.829734	1	-0.0764593	0.0555999	0.304748	0.0808824	0.65375	1	-0.000643936	1	1	-0.0405178	0.806198	1	0.182807	0.0240609	0.0647827	0.108616	0.307227	0.572004	0.117054	0.791065	1
O95400	O95400	CD2B2_HUMAN	CD2 antigen cytoplasmic tail-binding protein 2	-0.101577	0.37868	0.610961	0.0111421	0.989763	1	0.0183435	0.335233	0.873249	-0.0708124	0.656595	1	0.0245515	0.951459	1	-0.0574715	0.283553	1	-0.00720141	0.997045	1	-0.0634504	0.785001	1	-0.0112802	0.997453	1
O95425	O95425	SVIL_HUMAN	Supervillin	-0.132862	0.0327387	0.0934844	-0.27145	8.93624e-10	1.34688e-08	0.0849813	0.29946	0.817191	-0.0286532	1	1	0.0381705	0.999613	1	0.0820357	0.998852	1	-0.34075	1.89549e-14	4.16724e-13	-0.209582	0.00184226	0.00922392	-0.0971918	0.873022	1
O95429	O95429	BAG4_HUMAN	BAG family molecular chaperone regulator 4	-0.816657	3.11697e-08	4.23908e-07	-0.650249	5.31876e-07	5.00871e-06	-0.0750888	0.741803	1	-0.0672072	0.720374	1	0.0544606	0.858313	1	-0.0403964	0.955051	1	-0.717484	1.52471e-07	1.43583e-06	-0.658145	2.41933e-05	0.000205643	-0.0616139	0.96005	1
O95433	O95433	AHSA1_HUMAN	Activator of 90 kDa heat shock protein ATPase homolog 1	-0.0395512	0.869596	1	-0.0354307	0.941881	1	-0.0631191	0.00749447	0.0783625	-0.0371713	0.8421	1	0.0715895	0.705114	1	-0.000658475	1	1	0.0126338	0.999636	1	0.0865297	0.415364	0.702241	-0.094173	0.928755	1
O95453	O95453	PARN_HUMAN	Poly	-0.195747	0.0033416	0.014574	-0.123851	0.27294	0.458401	0.0799398	0.834565	1	-0.0296009	0.977465	1	0.0575156	0.882825	1	-0.0462342	0.799676	1	-0.175398	0.00433708	0.0152908	-0.244146	0.000872942	0.00486187	-0.0466397	0.950094	1
O95466	O95466	FMNL1_HUMAN	Formin-like protein 1	0.114267	0.00685276	0.0261756	0.0574562	0.789095	0.991018	-0.0130237	0.998015	1	0.000531473	1	1	-0.0412584	0.959325	1	0.0738711	0.960245	1	0.0829101	0.208594	0.37488	0.0947289	0.292898	0.552538	0.0300522	0.999975	1
O95470	O95470	SGPL1_HUMAN	Sphingosine-1-phosphate lyase 1	0.031574	0.988184	1	-0.00481262	1	1	0.0902279	0.455266	0.996785	0.116616	0.297451	1	0.0588302	0.739102	1	0.121246	0.165962	0.832529	-0.0774604	0.230883	0.404102	-0.0173184	0.999946	1	0.111549	0.942043	1
O95479	O95479	G6PE_HUMAN	GDH/6PGL endoplasmic bifunctional protein [Includes: Hexose-6-phosphate dehydrogenase	0.343122	1.51894e-11	3.13879e-10	0.431674	2.50447e-11	4.56078e-10	-0.0899732	0.0051833	0.0614505	-0.0114746	1	1	0.0367876	0.995842	1	-0.0701926	0.992829	1	0.520667	1.2662e-13	2.6073e-12	0.420036	4.41045e-09	7.39034e-08	-0.0157268	0.999999	1
O95486	O95486	SC24A_HUMAN	Protein transport protein Sec24A	0.438809	7.7389e-10	1.31945e-08	0.51507	2.27425e-08	2.78239e-07	-0.0932706	0.253728	0.74713	-0.0241334	0.991854	1	-0.00169707	1	1	0.0516504	0.982658	1	0.567589	6.85635e-11	1.01252e-09	0.497857	9.40714e-11	1.95776e-09	0.0291944	0.997146	1
O95487	O95487	SC24B_HUMAN	Protein transport protein Sec24B	0.0964078	0.611213	0.850636	0.128731	0.0379277	0.0939439	0.0116778	0.97342	1	-0.00119874	1	1	0.00253094	1	1	0.0578195	0.999691	1	0.193875	0.00721855	0.0235701	0.166172	0.33343	0.605415	0.00583868	0.999992	1
O95498	O95498	VNN2_HUMAN	Pantetheine hydrolase VNN2	-0.324867	0.0444993	0.119099	0.0810125	0.962858	1	0.0554234	0.998664	1	0.0056841	0.99974	1	0.676968	0.128542	1	-0.206106	0.747551	1	-0.0624538	0.744042	0.96052	-0.0764241	0.877573	1	-0.557953	0.554209	1
O95544	O95544	NADK_HUMAN	NAD kinase	1.18651	3.26057e-07	3.79081e-06	1.25128	1.57686e-07	1.64669e-06	-0.240618	0.67332	1	-0.196999	0.118921	0.833352	-0.105444	0.833514	1	-0.261763	0.205603	0.907898	1.4919	2.11852e-07	1.94492e-06	1.32169	1.15023e-07	1.54989e-06	-0.553269	0.109915	0.80549
O95551	O95551	TYDP2_HUMAN	Tyrosyl-DNA phosphodiesterase 2	0.520454	3.8472e-06	3.58826e-05	-0.0048007	0.999604	1	0.0108942	0.998769	1	-0.233848	0.331704	1	-0.161523	0.2349	1	0.261237	0.209167	0.91148	0.00785194	0.960414	1	0.414988	0.0120515	0.0459734	-0.19282	0.412571	1
O95571	O95571	ETHE1_HUMAN	Persulfide dioxygenase ETHE1, mitochondrial	0.0836377	0.322171	0.542486	0.0173814	0.981168	1	0.0911006	0.0494977	0.282127	-0.0529992	0.702105	1	0.00918071	0.995764	1	-0.0439823	0.741733	1	-0.0524445	0.6925	0.917268	-0.0734738	0.789042	1	-0.0480466	0.893915	1
O95573	O95573	ACSL3_HUMAN	Fatty acid CoA ligase Acsl3	-0.120745	0.00879023	0.0321484	-0.0936659	0.310686	0.506239	-0.0209671	0.94317	1	-0.0110773	0.999999	1	0.179575	0.0656239	1	-0.0940408	0.942092	1	-0.0952492	0.312937	0.513656	0.0111114	0.999999	1	-0.135739	0.194236	1
O95602	O95602	RPA1_HUMAN	DNA-directed RNA polymerase I subunit RPA1	-0.172187	0.502511	0.745481	0.230878	0.960938	1	1.35085	0.0190222	0.148125	-0.434605	0.528734	1	-0.430746	0.662884	1	-0.83767	0.103975	0.694843	-1.11997	0.0155627	0.0452166	-1.95378	0.000229907	0.00150897	-0.00385945	0.974452	1
O95613	O95613	PCNT_HUMAN	Pericentrin	-0.620873	0.000134735	0.000914075	-0.734235	0.000362017	0.00180177	0.0206203	0.957771	1	-0.00282164	0.999804	1	0.121499	0.473566	1	0.0163032	0.970035	1	-0.24891	0.000959222	0.00411148	-0.326825	0.196054	0.409765	-0.136994	0.497195	1
O95630	O95630	STABP_HUMAN	STAM-binding protein	-0.0394284	0.821174	1	-0.0401359	0.835722	1	-0.0169856	0.98183	1	0.0885976	0.465697	1	-0.0785705	0.569758	1	0.0467278	0.915412	1	-0.109995	0.310415	0.510205	0.0343964	0.942569	1	-0.0277299	0.987933	1
O95671	O95671	ASML_HUMAN	Probable bifunctional dTTP/UTP pyrophosphatase/methyltransferase protein [Includes: dTTP/UTP pyrophosphatase	0.153516	0.0332528	0.094721	0.0752519	0.731564	0.943579	-0.14301	0.332955	0.870027	-0.0851504	0.720639	1	0.0705212	0.769571	1	0.158727	0.720475	1	0.137057	0.274175	0.462473	0.151187	0.316188	0.583302	0.0419875	0.980433	1
O95674	O95674	CDS2_HUMAN	Phosphatidate cytidylyltransferase 2	0.0333105	0.911772	1	-0.0214907	0.956985	1	0.0585829	0.021017	0.158386	0.0665648	0.749902	1	0.00379863	0.999712	1	0.0763161	0.426552	1	-0.083574	0.286761	0.478864	0.0119812	0.995428	1	-0.0142904	0.994945	1
O95684	O95684	CEP43_HUMAN	Centrosomal protein 43	0.203633	0.24076	0.438209	0.263252	0.278029	0.466011	-0.104925	0.43763	0.98569	0.0378315	0.999974	1	0.288482	0.270819	1	0.143199	0.873762	1	0.336401	0.0331543	0.0844454	0.733922	0.0321557	0.101967	-0.376171	0.574457	1
O95716	O95716	RAB3D_HUMAN	Ras-related protein Rab-3D	-0.170616	0.222104	0.413538	0.0539798	0.727933	0.941033	-0.039909	0.905242	1	-0.201871	0.0751099	0.682054	0.377618	0.0302692	0.880378	-0.330783	8.91951e-05	0.00841311	0.14485	0.110566	0.227914	0.419211	0.102092	0.251159	-0.579489	0.00179973	0.0622772
O95721	O95721	SNP29_HUMAN	Synaptosomal-associated protein 29	-0.208765	0.000366942	0.00220118	-0.318877	8.74809e-06	6.62679e-05	0.0432114	0.527495	1	-0.100585	0.178029	1	-0.100762	0.719785	1	0.0200036	0.972309	1	-0.309919	2.68256e-06	2.00609e-05	-0.232118	0.000840496	0.0047171	-0.0529254	0.850104	1
O95747	O95747	OXSR1_HUMAN	Serine/threonine-protein kinase OSR1	0.148925	0.221545	0.412873	0.0924003	0.168973	0.314498	-0.0101388	0.980609	1	0.00248258	0.999999	1	-0.0587051	0.669583	1	-0.03008	0.903947	1	0.102539	0.0933237	0.197595	0.0509245	0.769334	1	0.0490118	0.908172	1
O95757	O95757	HS74L_HUMAN	Heat shock 70 kDa protein 4L	0.460236	8.20155e-07	8.72049e-06	0.473104	1.84216e-05	0.000129344	0.280399	0.0044476	0.0548724	0.0214331	0.999284	1	-0.0969824	0.721255	1	0.113161	0.771881	1	0.0186074	0.999233	1	0.137281	0.933273	1	0.116361	0.82156	1
O95758	O95758	PTBP3_HUMAN	Polypyrimidine tract-binding protein 3	0.322785	3.33266e-05	0.000259513	0.438461	4.81535e-06	3.83653e-05	-0.0262882	0.979162	1	0.0793439	0.303595	1	0.137334	0.329908	1	-0.00970609	0.995413	1	0.434567	5.78812e-08	5.75662e-07	0.549205	3.1538e-07	3.92413e-06	-0.162686	0.263631	1
O95759	O95759	TBCD8_HUMAN	TBC1 domain family member 8	0.926609	0.000104272	0.000723348	1.22943	2.72862e-05	0.000183836	0.00427147	0.995529	1	0.0632526	0.948981	1	-0.148994	0.759522	1	-0.243131	0.686339	1	1.14284	3.83633e-06	2.78003e-05	0.383752	0.0443725	0.132191	0.333602	0.156906	0.926918
O95777	O95777	LSM8_HUMAN	U6 snRNA-associated Sm-like protein LSm8	-0.126519	0.28135	0.49291	-0.27003	0.0320631	0.0818442	0.0373328	0.998495	1	-0.213033	0.133549	0.879099	-0.0679345	0.668101	1	-0.0695223	0.70985	1	-0.307363	0.0613273	0.140699	-0.231787	0.183733	0.390497	-0.145098	0.51987	1
O95782	O95782	AP2A1_HUMAN	AP-2 complex subunit alpha-1	-0.0279598	1	1	-0.16393	1.70276e-06	1.46653e-05	-0.0266431	0.997582	1	0.0293683	0.999751	1	-0.0154268	1	1	0.103941	0.0202621	0.321838	-0.147355	0.0210015	0.0579678	0.0386374	0.999877	1	-0.0198458	1	1
O95786	O95786	RIGI_HUMAN	Antiviral innate immune response receptor RIG-I	1.36429	2.45798e-52	4.49196e-50	2.15158	4.54992e-69	3.80113e-66	-0.0831927	0.293953	0.810867	0.767308	2.21477e-24	3.23799e-21	0.00524152	1	1	0.0985279	0.988748	1	2.22478	1.27786e-70	4.15164e-68	1.44368	1.31286e-44	3.07105e-42	0.788901	2.66843e-21	1.95062e-18
O95793	O95793	STAU1_HUMAN	Double-stranded RNA-binding protein Staufen homolog 1	0.151834	0.091288	0.210427	0.0440252	0.87454	1	-0.0607824	0.0255851	0.182243	-0.0226604	0.995338	1	0.0503571	0.84559	1	0.0407646	0.947686	1	0.137933	0.00505152	0.0174388	0.208202	0.00010091	0.000730351	-0.108645	0.554315	1
O95801	O95801	TTC4_HUMAN	Tetratricopeptide repeat protein 4	0.430121	0.00202865	0.00955966	0.236821	0.257087	0.43758	1.20482	0.182724	0.62783	-0.189746	0.897955	1	0.891656	0.104314	1	-0.0852356	0.996082	1	-0.0202686	0.998693	1	0.166619	0.945611	1	-0.305489	0.0381928	0.486764
O95810	O95810	CAVN2_HUMAN	Caveolae-associated protein 2	-3.31051	3.56604e-08	4.82737e-07	-4.09581	1.74988e-09	2.52674e-08	0.811277	0.4435	0.988033	-0.343753	0.387538	1	0.327099	0.025773	0.801706	0.455812	0.476901	1	-5.66443	2.9549e-11	4.60807e-10	-4.48514	3.92153e-06	3.98144e-05	-0.670853	0.0622393	0.610697
O95817	O95817	BAG3_HUMAN	BAG family molecular chaperone regulator 3	-0.279714	0.0401951	0.110409	-0.335081	0.0115476	0.0351722	-0.235615	0.246791	0.735217	-0.087234	0.700226	1	-0.0926294	0.657265	1	-0.0318671	0.98594	1	-0.354029	0.243565	0.42166	-0.153288	0.552565	0.856453	-0.135172	0.679258	1
O95819	O95819	M4K4_HUMAN	Mitogen-activated protein kinase kinase kinase kinase 4	0.611735	3.21059e-21	1.52647e-19	0.512306	9.38438e-16	2.67707e-14	-0.215962	9.01445e-06	0.000393407	0.0378616	0.992435	1	-0.0806685	0.704924	1	0.0238263	0.999315	1	0.758174	1.95297e-23	7.87652e-22	0.781226	3.09242e-23	1.92388e-21	0.0809286	0.865574	1
O95822	O95822	DCMC_HUMAN	Malonyl-CoA decarboxylase, mitochondrial	0.0327497	0.886549	1	-0.0165924	0.97987	1	0.0724794	0.249783	0.739238	-0.0484654	0.8414	1	0.188054	0.369741	1	-0.000862587	0.999996	1	-0.0987727	0.199837	0.361294	-0.0914343	0.433772	0.723944	-1.0491	0.0033829	0.0974542
O95825	O95825	QORL1_HUMAN	Quinone oxidoreductase-like protein 1	-0.102053	0.381419	0.613628	0.0576824	0.799996	0.996825	-0.0420734	0.639139	1	0.0587988	0.675405	1	0.0212461	0.945555	1	0.0224979	0.966123	1	0.0373393	0.830813	1	0.00999121	0.988756	1	0.093976	0.506249	1
O95831	O95831	AIFM1_HUMAN	Apoptosis-inducing factor 1, mitochondrial	-0.0746081	0.492493	0.734531	-0.132083	0.0441881	0.106342	0.00593715	0.999149	1	0.0278687	0.9786	1	0.125472	0.118109	1	0.0914601	0.0167672	0.29183	-0.163181	0.0176104	0.0501146	-0.061943	0.971381	1	-0.0671506	0.919413	1
O95834	O95834	EMAL2_HUMAN	Echinoderm microtubule-associated protein-like 2	-0.117043	0.174186	0.345068	-0.156666	0.0866515	0.18447	0.0418976	0.883749	1	-0.044402	0.839179	1	0.068874	0.726104	1	0.0174551	0.980117	1	-0.177923	0.0328437	0.0838366	-0.091839	0.427226	0.716321	-0.0752438	0.694851	1
O95848	O95848	NUD14_HUMAN	Uridine diphosphate glucose pyrophosphatase NUDT14	-0.0192782	0.957187	1	-0.294053	0.267091	0.450648	0.0925413	0.439949	0.98569	-0.0361174	0.892352	1	0.148961	0.538986	1	0.238657	0.647116	1	-0.386594	0.0951794	0.200725	0.0371415	0.950751	1	-0.185078	0.506703	1
O95858	O95858	TSN15_HUMAN	Tetraspanin-15	-0.423892	0.012895	0.0437919	-0.964488	1.20586e-06	1.07662e-05	0.175113	0.344159	0.880806	-0.157625	0.584608	1	-0.0864592	0.664491	1	0.38297	0.126031	0.746317	-1.1396	1.42387e-07	1.3452e-06	-0.685464	7.0648e-05	0.000535168	-0.0711662	0.93046	1
O95861	O95861	BPNT1_HUMAN	3'	-0.0885654	0.347855	0.574162	-0.182478	0.0576565	0.132955	-0.104225	0.00337861	0.0444909	-0.0042315	0.999943	1	-0.0114205	0.998384	1	0.0486819	0.81144	1	-0.139492	0.0537345	0.126505	-0.00786683	0.999715	1	0.0627721	0.889362	1
O95864	O95864	FADS2_HUMAN	Acyl-CoA 6-desaturase	-1.41155	3.26658e-12	7.31914e-11	-0.764732	1.47404e-06	1.29493e-05	0.160698	0.641462	1	-0.168301	0.40279	1	-0.0715845	0.626864	1	-0.891792	0.000208701	0.016059	-0.925431	4.96665e-06	3.53345e-05	-1.6608	1.09435e-09	2.00619e-08	-0.0755773	0.854698	1
O95865	O95865	DDAH2_HUMAN	N	0.0734343	0.572019	0.817689	-0.241085	0.0308584	0.079149	0.0202661	0.967491	1	-0.0109452	0.999776	1	-0.135562	0.379743	1	0.349086	0.1294	0.759773	-0.285368	0.0112209	0.0344116	-0.0168626	0.999141	1	0.128205	0.76089	1
O95870	O95870	ABHGA_HUMAN	Phosphatidylserine lipase ABHD16A	0.227876	0.00107204	0.0054994	0.0860265	0.41667	0.635382	0.132282	0.00872893	0.0865846	0.00804176	0.999966	1	0.0888968	0.591103	1	0.0909843	0.0890351	0.648415	-0.0656001	0.697968	0.922422	0.264953	0.000225063	0.00147884	-0.0648323	0.834974	1
O95873	O95873	CF047_HUMAN	Uncharacterized protein C6orf47	-0.0297145	0.909824	1	-0.0626955	0.695224	0.914867	-0.0698218	0.312653	0.834885	-0.0637088	0.716736	1	0.0360028	0.940373	1	0.0304372	0.959968	1	0.0348878	0.907108	1	0.080856	0.435805	0.726587	-0.360815	0.033677	0.453745
O95881	O95881	TXD12_HUMAN	Thioredoxin domain-containing protein 12	0.0387143	0.893669	1	0.0411151	0.863335	1	0.161246	0.00281633	0.0389359	0.048536	0.804093	1	0.15869	0.140407	1	0.0508794	0.75333	1	-0.0939503	0.300398	0.496673	0.0914952	0.645615	0.943889	-0.0605582	0.779632	1
O95976	O95976	IGSF6_HUMAN	Immunoglobulin superfamily member 6	-2.1846	4.54352e-06	4.17775e-05	-1.87305	4.31918e-09	5.88778e-08	0.162674	0.736771	1	-0.767368	0.0126367	0.252217	-0.253155	0.305249	1	-0.203691	0.877585	1	-1.88488	2.26805e-06	1.71807e-05	-2.813	1.60739e-06	1.74075e-05	-0.379803	0.142079	0.893852
O95989	O95989	NUDT3_HUMAN	Diphosphoinositol polyphosphate phosphohydrolase 1	-0.179827	0.0281978	0.0834517	-0.147553	0.100241	0.206557	-0.0998382	0.0507041	0.287045	-0.143483	0.0603053	0.623084	0.0659137	0.728362	1	-0.107331	0.00581786	0.151723	-0.0436436	0.692353	0.917268	-0.152066	0.323215	0.593271	-0.0520504	0.751462	1
O95999	O95999	BCL10_HUMAN	B-cell lymphoma/leukemia 10	-0.0598877	0.622658	0.859609	-0.0961142	0.457667	0.67621	0.14461	0.00214198	0.0306266	-0.0789208	0.512995	1	-0.0335374	0.844761	1	-0.0175994	0.937891	1	-0.196238	0.0238729	0.064425	-0.175764	0.128241	0.298905	-0.0380728	0.881406	1
O96000	O96000	NDUBA_HUMAN	NADH dehydrogenase [ubiquinone] 1 beta subcomplex subunit 10	0.171819	0.0270974	0.0810151	0.0652497	0.628696	0.854034	0.198131	6.14537e-05	0.00190149	0.0261394	0.942381	1	-0.0514298	0.765133	1	0.00710361	0.999538	1	-0.0838443	0.295477	0.490198	0.00990685	0.998158	1	-0.0689089	0.750352	1
O96005	O96005	CLPT1_HUMAN	Putative lipid scramblase CLPTM1	0.0140971	0.999898	1	-0.214693	0.00593384	0.0200817	0.0628093	0.806449	1	-0.0795895	0.768227	1	-0.0351054	0.998948	1	0.108476	0.777568	1	-0.329431	3.1926e-07	2.85916e-06	-0.0117197	0.999993	1	-0.0317162	0.999282	1
O96008	O96008	TOM40_HUMAN	Mitochondrial import receptor subunit TOM40 homolog	-0.0121467	0.993747	1	0.0893509	0.386472	0.599334	0.0420015	0.254981	0.748513	0.0769669	0.490843	1	0.000574687	1	1	-0.00241083	0.99994	1	0.00449105	0.99947	1	0.0663832	0.870704	1	0.0352395	0.974287	1
O96011	O96011	PX11B_HUMAN	Peroxisomal membrane protein 11B	0.195243	0.0213546	0.0666735	0.1119	0.178659	0.329486	0.1068	0.000752687	0.0148206	-0.0584733	0.53031	1	-0.00794765	0.989989	1	0.02487	0.78526	1	0.00509999	0.992794	1	0.0950838	0.37148	0.6522	-0.0386822	0.880697	1
O96017	O96017	CHK2_HUMAN	Serine/threonine-protein kinase Chk2	-0.481578	0.033332	0.0949006	-0.325513	0.0022346	0.00870616	0.0313709	0.890179	1	-0.122146	0.625035	1	0.212344	0.146075	1	-0.0040412	0.998249	1	-0.356884	0.00379309	0.0136841	-0.299036	0.159494	0.35197	-0.157384	0.423123	1
O96019	O96019	ACL6A_HUMAN	Actin-like protein 6A	-0.105032	0.153777	0.313558	-0.0257256	0.951159	1	0.0138509	0.939734	1	0.00526808	0.99981	1	-0.00304488	0.999982	1	-0.0808239	0.0379382	0.435867	-0.0726888	0.534326	0.76493	-0.0876504	0.366099	0.646339	0.024303	0.98792	1
P00156	P00156	CYB_HUMAN	Cytochrome b	0.157345	0.167327	0.334768	0.143772	0.425628	0.645674	0.154352	0.0397277	0.24533	0.150035	0.332942	1	0.0155528	0.952809	1	0.163609	0.0575359	0.529874	-0.0105801	0.978304	1	0.0185466	0.949838	1	0.134482	0.492	1
P00167	P00167	CYB5_HUMAN	Cytochrome b5	1.30607	4.43828e-11	8.85838e-10	1.1627	7.3539e-10	1.13173e-08	-0.0664896	0.60453	1	-0.0335721	0.921776	1	-0.092226	0.521611	1	0.0812615	0.693518	1	1.20367	3.51169e-10	4.80945e-09	1.23632	2.64569e-09	4.59109e-08	0.0609545	0.789658	1
P00338	P00338	LDHA_HUMAN	L-lactate dehydrogenase A chain	0.0459121	0.793857	1	-0.131395	0.18144	0.333668	-0.0813486	0.074192	0.36699	-0.0291948	0.991672	1	0.0305384	0.974646	1	0.161285	0.0121533	0.248505	-0.0635436	0.937426	1	0.134693	0.0104073	0.0405188	-0.0653088	0.866152	1
P00352	P00352	AL1A1_HUMAN	Aldehyde dehydrogenase 1A1	0.0515792	0.979064	1	-0.0913552	0.839164	1	-0.151322	0.296883	0.814341	-0.157484	0.42585	1	-0.0705724	0.952233	1	-0.0177192	0.999999	1	-0.133809	0.415276	0.634247	0.0613506	0.770176	1	-0.0569901	0.993261	1
P00367	P00367	DHE3_HUMAN	Glutamate dehydrogenase 1, mitochondrial	0.191124	2.6392e-06	2.55108e-05	0.135189	0.00809347	0.0259916	0.150213	7.75381e-08	6.21155e-06	0.0243277	0.998818	1	-0.0207602	0.999994	1	0.0565271	0.229948	0.949778	-0.0150241	0.999995	1	-0.011995	1	1	-0.0118262	1	1
P00387	P00387	NB5R3_HUMAN	NADH-cytochrome b5 reductase 3	0.238131	1.48271e-05	0.000124582	0.174468	0.000790815	0.00355472	0.0545654	0.171508	0.609583	0.013513	0.999925	1	-0.0195706	0.998952	1	0.0672514	0.985673	1	0.105699	0.0924542	0.196251	0.109844	0.277518	0.53054	0.0365027	0.993605	1
P00390	P00390	GSHR_HUMAN	Glutathione reductase, mitochondrial	-0.0359203	0.85889	1	-0.017907	0.998118	1	-0.0460506	0.300867	0.820266	-0.0117584	0.999924	1	0.0314612	0.967097	1	-0.0167327	0.99995	1	-0.0389149	0.887277	1	0.0103236	0.999906	1	-0.0970653	0.567098	1
P00403	P00403	COX2_HUMAN	Cytochrome c oxidase subunit 2	0.197672	0.0122085	0.0419725	0.269262	0.00276016	0.0104814	0.1678	0.0834297	0.392832	0.0689496	0.431167	1	-0.0622371	0.593125	1	0.0157187	0.938344	1	0.101463	0.272644	0.460948	-0.0404402	0.828748	1	0.131187	0.228733	1
P00441	P00441	SODC_HUMAN	Superoxide dismutase [Cu-Zn]	0.00605135	0.991365	1	-0.154764	0.0535214	0.124997	-0.0406502	0.0387894	0.241063	-0.0708797	0.39856	1	-0.0702915	0.502132	1	0.0547996	0.407345	1	-0.114113	0.104013	0.216929	0.00736613	0.990329	1	-0.0315443	0.903004	1
P00488	P00488	F13A_HUMAN	Coagulation factor XIII A chain	-0.0636029	0.968369	1	-0.314259	7.02212e-05	0.000423791	-0.0732257	0.828543	1	-0.0158706	1	1	0.00669911	1	1	0.316826	0.984055	1	-0.286739	1.29844e-05	8.52222e-05	-0.0225042	1	1	0.0280828	1	1
P00491	P00491	PNPH_HUMAN	Purine nucleoside phosphorylase	-0.17303	0.000577255	0.00326163	-0.0957955	0.494567	0.716544	-0.0307301	0.278056	0.786681	0.0487607	0.946899	1	-0.0491139	0.993705	1	-0.0922978	0.449292	1	-0.0672509	0.504854	0.735155	-0.209616	0.00695208	0.0289777	0.0366696	0.987676	1
P00492	P00492	HPRT_HUMAN	Hypoxanthine-guanine phosphoribosyltransferase	0.155888	0.0240832	0.0736602	-0.000577417	1	1	-0.0577539	0.0918135	0.417841	-0.0764979	0.631217	1	-0.0107912	0.999965	1	-0.0266554	0.999953	1	0.072952	0.600962	0.836943	0.122044	0.0854468	0.218971	-0.0066406	1	1
P00505	P00505	AATM_HUMAN	Aspartate aminotransferase, mitochondrial	0.129074	0.0292407	0.0858	0.128604	0.03259	0.0828997	0.0987517	0.000120701	0.0033139	0.0569375	0.670913	1	0.0135469	0.999968	1	0.0752128	0.395138	1	-0.0309752	0.977717	1	0.1235	0.478525	0.774969	-0.0280451	0.999992	1
P00558	P00558	PGK1_HUMAN	Phosphoglycerate kinase 1	-0.0587765	0.928304	1	-0.137722	2.99006e-05	0.000198929	-0.0499787	0.0462447	0.269056	0.00861662	1	1	-0.0170343	1	1	0.0945129	0.00132025	0.0543721	-0.0956922	0.022478	0.0611971	0.00700332	1	1	-0.0250549	0.999968	1
P00749	P00749	UROK_HUMAN	Urokinase-type plasminogen activator	-2.80591	1.87469e-12	4.29929e-11	-2.05628	1.43109e-08	1.79978e-07	0.288011	0.000423027	0.00916244	0.0369343	0.954745	1	-0.101441	0.362187	1	-0.903925	5.24443e-06	0.000989337	-2.21592	1.03571e-10	1.51421e-09	-3.10747	7.72427e-12	1.84374e-10	0.00476704	0.999222	1
P00751	P00751	CFAB_HUMAN	Complement factor B	0.438383	0.99876	1	0.916045	0.0806148	0.173961	-0.207171	0.619385	1	0.00832505	0.883788	1	-0.0361945	0.976878	1	-0.469337	0.173589	0.851667	1.12322	0.0824654	0.179474	0.609359	0.990462	1	0.0445196	0.908509	1
P00813	P00813	ADA_HUMAN	Adenosine deaminase	0.621184	4.20165e-07	4.78972e-06	0.647517	1.55466e-12	3.28218e-11	-0.326294	0.000105412	0.00302182	-0.0451056	0.994559	1	-0.160416	0.454588	1	-0.163534	0.855904	1	1.12607	2.27368e-21	7.96197e-20	0.814954	9.78624e-14	2.75144e-12	0.0626835	0.991501	1
P00918	P00918	CAH2_HUMAN	Carbonic anhydrase 2	-0.316372	2.31772e-06	2.26656e-05	-0.196187	0.0146797	0.0430958	-0.244444	4.36811e-09	4.7305e-07	0.0269389	0.99986	1	-0.0632596	0.903316	1	-0.106382	0.996791	1	0.0375247	0.987458	1	-0.118064	0.452753	0.74572	0.0524247	0.996391	1
P00973	P00973	OAS1_HUMAN	2'-5'-oligoadenylate synthase 1	2.07723	7.4619e-08	9.56956e-07	2.68339	1.34046e-07	1.40484e-06	-0.176671	0.0265857	0.185973	0.270153	0.268957	1	-0.117225	0.800593	1	0.426524	0.430434	1	2.78329	2.12873e-13	4.24873e-12	2.00703	5.57752e-12	1.34228e-10	0.487892	0.0138887	0.275327
P01008	P01008	ANT3_HUMAN	Antithrombin-III	0.0738749	0.778044	0.993891	0.968586	0.0104153	0.032125	-0.00908793	0.791571	1	0.316384	0.541131	1	-1.09043	0.000246781	0.0465541	-0.578327	0.914346	1	0.977674	0.0203387	0.0563967	-1.00746	0.00015074	0.00104473	1.40681	9.26696e-05	0.00576523
P01009	P01009	A1AT_HUMAN	Alpha-1-antitrypsin	-0.183382	0.15648	0.318072	0.144989	0.437556	0.657459	0.120266	0.106134	0.458972	-0.0940963	0.848504	1	-0.0484371	0.786877	1	-0.460925	0.105356	0.694843	0.0762584	0.691899	0.916887	-0.31352	0.00254334	0.0122718	-0.0790576	0.843848	1
P01011	P01011	AACT_HUMAN	Alpha-1-antichymotrypsin	0.0022178	0.999377	1	0.0282899	0.947098	1	0.193385	0.24754	0.73646	-0.245169	0.129202	0.865491	-0.138503	0.490715	1	-0.271241	0.305623	1	-0.101561	0.383019	0.595084	-0.27219	0.151094	0.336999	-0.108786	0.61021	1
P01023	P01023	A2MG_HUMAN	Alpha-2-macroglobulin	0.393031	0.00537892	0.0214278	0.230098	0.463934	0.682881	0.00544151	1	1	-0.139547	0.976869	1	-0.157946	0.150523	1	-0.0964327	0.999564	1	0.213824	0.302052	0.498984	-0.0323539	0.999965	1	0.239179	0.29553	1
P01024	P01024	CO3_HUMAN	Complement C3	-0.22416	0.686673	0.918495	0.223443	0.46603	0.68477	0.00219629	0.999947	1	1.4305	5.52453e-05	0.00389246	-1.61451	4.37357e-08	3.65381e-05	-0.126381	0.895841	1	0.196775	0.554052	0.786049	-1.81195	3.75446e-08	5.48903e-07	3.18843	7.5425e-07	7.87652e-05
P01034	P01034	CYTC_HUMAN	Cystatin-C	-0.46979	2.86619e-05	0.000226813	-1.13855	9.26447e-11	1.57039e-09	0.278185	0.0327894	0.216264	-0.443597	0.00133901	0.0513435	-0.0287674	0.958724	1	0.182355	0.27954	1	-1.29881	4.60315e-11	6.99201e-10	-0.5925	3.18451e-05	0.000262666	-0.476621	0.0028226	0.0855262
P01040	P01040	CYTA_HUMAN	Cystatin-A	-0.108732	0.44228	0.681542	-0.0326161	0.903428	1	-0.144508	0.0117198	0.107621	0.0294583	0.93782	1	-0.00537359	0.996179	1	-0.0730057	0.614808	1	0.0859599	0.617885	0.849641	-0.0187686	0.985462	1	0.0845287	0.727835	1
P01111	P01111	RASN_HUMAN	GTPase NRas	0.0672635	0.486744	0.729385	0.0618413	0.894708	1	-0.0742645	0.124097	0.505022	-0.0136934	0.973361	1	-0.03369	0.881148	1	0.0407523	0.974286	1	0.136106	0.125143	0.251663	0.0743626	0.556468	0.859156	0.0263829	0.942158	1
P01116	P01116	RASK_HUMAN	GTPase KRas	-0.0694035	0.613065	0.852403	0.0094512	0.991808	1	-0.129973	0.0530652	0.294706	0.0339248	0.919113	1	-0.0911057	0.437644	1	-0.04493	0.674306	1	0.139424	0.254851	0.4377	-0.0305364	0.884307	1	0.12503	0.408702	1
P01137	P01137	TGFB1_HUMAN	Transforming growth factor beta-1 proprotein [Cleaved into: Latency-associated peptide	0.0767554	0.952426	1	-0.41104	0.00571836	0.0194991	0.291845	0.267819	0.766619	-0.533317	0.441439	1	-0.246237	0.9886	1	0.0171713	0.997019	1	-0.878552	0.000222745	0.00113271	-0.39817	0.254977	0.498031	-0.387795	0.0175496	0.316759
P01375	P01375	TNFA_HUMAN	Tumor necrosis factor	-1.95314	4.80843e-10	8.39394e-09	2.9556	1.99329e-07	2.04146e-06	0.702614	0.00826305	0.0831709	5.66532	4.041e-17	1.96931e-14	-0.981777	4.57453e-05	0.0133759	-0.0324096	0.451442	1	2.25299	0.000411932	0.00195375	-4.79177	1.07409e-14	3.28863e-13	6.87368	8.31943e-19	4.8652e-16
P01583	P01583	IL1A_HUMAN	Interleukin-1 alpha	1.25703	0.00056473	0.00320014	4.14647	4.40243e-09	5.97341e-08	-0.274746	0.055816	0.305058	2.92918	1.54325e-05	0.001347	-0.207904	0.674366	1	-0.573727	0.625574	1	4.18183	1.04525e-11	1.73654e-10	0.349877	0.0905439	0.229221	3.0424	4.6084e-06	0.000414614
P01584	P01584	IL1B_HUMAN	Interleukin-1 beta	-0.129113	0.592472	0.835165	5.14281	3.06554e-22	1.46945e-20	-0.0574126	0.986822	1	4.55157	5.67183e-16	2.3692e-13	-1.24058	7.35181e-14	4.29934e-10	-0.318239	0.978725	1	4.89809	3.97258e-20	1.29786e-18	-1.30667	2.50322e-11	5.71828e-10	5.79215	1.29339e-22	1.51275e-19
P01889	P01889	HLAB_HUMAN	HLA class I histocompatibility antigen, B alpha chain	1.50555	3.64646e-27	2.4796e-25	1.60353	2.77152e-25	1.72424e-23	-0.141351	0.0390661	0.242268	-0.146796	0.822041	1	-0.0750022	0.73955	1	-0.174684	0.839376	1	1.72081	1.90031e-27	1.08951e-25	1.58995	1.69932e-25	1.25792e-23	-0.0686635	0.927254	1
P01903	P01903	DRA_HUMAN	HLA class II histocompatibility antigen, DR alpha chain	0.814333	4.86166e-15	1.38015e-13	0.438568	2.06805e-07	2.10696e-06	0.0898796	0.0628494	0.330524	0.0417648	0.976203	1	-0.0649002	0.863193	1	0.319289	0.0832016	0.631081	0.323265	0.000257868	0.0012878	0.587183	2.75524e-08	4.17426e-07	-0.0138101	0.999908	1
P01906	P01906	DQA2_HUMAN	HLA class II histocompatibility antigen, DQ alpha 2 chain	0.651005	1.4061e-05	0.000118656	0.45109	0.000469984	0.00225469	0.0942179	0.688718	1	-0.00496734	0.9983	1	-0.303662	0.00205402	0.215586	0.00150103	0.999962	1	0.356872	0.00727551	0.0237032	0.180733	0.148993	0.334542	0.298694	0.0729843	0.666894
P01911	P01911	DRB1_HUMAN	HLA class II histocompatibility antigen, DRB1 beta chain	0.630001	8.71826e-16	2.69759e-14	0.38236	2.67907e-07	2.65545e-06	0.127319	0.0054816	0.0632276	0.0117696	0.999998	1	-0.129539	0.580729	1	0.172295	0.997064	1	0.382989	0.000367169	0.00177016	0.584924	2.06856e-07	2.65866e-06	0.00419254	0.999991	1
P01920	P01920	DQB1_HUMAN	HLA class II histocompatibility antigen, DQ beta 1 chain	0.862195	2.26302e-11	4.62732e-10	0.575362	7.70583e-05	0.000461245	0.20643	2.38166e-06	0.000124158	0.0355216	0.99995	1	-0.114188	0.718519	1	0.17647	0.930497	1	0.380287	0.000592653	0.00270768	0.651034	0.000119327	0.000847901	0.052294	0.996856	1
P02533	P02533	K1C14_HUMAN	Keratin, type I cytoskeletal 14	-1.05547	3.44625e-12	7.69224e-11	-1.14315	1.4312e-17	4.78268e-16	-0.973049	0.0252721	0.181254	-0.817729	1.24906e-05	0.00117815	0.309373	0.961088	1	-0.68846	0.0282533	0.369784	-0.225634	0.950004	1	0.246761	0.990855	1	-1.03023	1.5858e-12	4.41607e-10
P02538	P02538	K2C6A_HUMAN	Keratin, type II cytoskeletal 6A	-1.4217	0.972921	1	-2.06712	0.0268625	0.0704457	-1.06223	0.999797	1	-0.167356	0.738924	1	0.365167	0.705932	1	0.478064	0.67096	1	-1.00488	0.242152	0.419836	0.00570371	0.900791	1	-0.532522	0.464736	1
P02545	P02545	LMNA_HUMAN	Prelamin-A/C [Cleaved into: Lamin-A/C	-0.0329385	0.996344	1	-0.0321416	0.99826	1	0.10179	6.82283e-10	9.2061e-08	0.0528334	0.99024	1	0.0804195	0.248982	1	0.0504075	0.999987	1	-0.123239	0.000343284	0.00167294	-0.049985	0.966494	1	-0.0385244	0.99996	1
P02649	P02649	APOE_HUMAN	Apolipoprotein E	0.0328022	0.947439	1	-0.0149278	0.998037	1	0.12611	0.975814	1	-0.383551	0.303393	1	-0.240204	0.400767	1	-0.565192	0.971771	1	0.190185	0.500365	0.730256	-0.138612	0.803171	1	-0.254098	0.227101	1
P02675	P02675	FIBB_HUMAN	Fibrinogen beta chain [Cleaved into: Fibrinopeptide B; Fibrinogen beta chain]	-0.77144	0.0108301	0.0381073	0.141742	0.571401	0.800947	-1.92916	5.02894e-05	0.00158114	1.35258	0.0665993	0.65264	-2.38462	1.8417e-13	5.38513e-10	-0.741362	0.077758	0.612017	2.05938	1.24465e-05	8.21523e-05	-1.01677	5.80107e-06	5.65411e-05	3.73719	3.66981e-06	0.000340651
P02686	P02686	MBP_HUMAN	Myelin basic protein	-0.290747	0.016367	0.0534716	-0.617072	2.8768e-05	0.000192489	0.020777	0.827022	1	-0.312335	0.036124	0.467932	-0.0155144	0.940475	1	0.0139895	0.990733	1	-0.637849	2.15451e-05	0.000134324	-0.327039	0.00737017	0.0303313	-0.296821	0.0710796	0.656673
P02745	P02745	C1QA_HUMAN	Complement C1q subcomponent subunit A	-0.193003	0.162085	0.326628	-0.946456	0.0501077	0.11811	2.48482	0.556394	1	-0.215338	0.536946	1	0.631404	0.942053	1	0.538115	0.98256	1	-3.43128	0.100518	0.210616	-2.04642	0.00776483	0.0315558	-0.846743	0.079695	0.696646
P02746	P02746	C1QB_HUMAN	Complement C1q subcomponent subunit B	-0.403929	0.00053652	0.00306703	-1.05614	1.0211e-06	9.25794e-06	0.479024	0.000142356	0.00380137	-0.186604	0.266533	1	0.134109	0.280749	1	0.442294	0.142468	0.782283	-1.51185	3.20434e-11	4.95741e-10	-0.781922	2.38058e-05	0.000203235	-0.397154	0.0512373	0.567492
P02747	P02747	C1QC_HUMAN	Complement C1q subcomponent subunit C	-0.32112	0.00246949	0.0112896	-0.863061	5.62784e-07	5.26586e-06	0.599571	2.11007e-07	1.43485e-05	-0.125989	0.637373	1	0.239165	0.00832797	0.501087	0.499066	0.0138199	0.261827	-1.46263	1.72663e-10	2.45678e-09	-0.561018	7.82098e-05	0.000586373	-0.438105	0.0185465	0.32939
P02751	P02751	FINC_HUMAN	Fibronectin	-1.48787	8.68932e-10	1.46865e-08	0.72457	0.0110047	0.0336938	-0.295645	0.294419	0.811004	1.7819	4.57858e-11	1.02983e-08	-0.256014	0.233662	1	-0.565977	0.0901716	0.652332	1.10047	0.000106691	0.000577713	-1.60896	1.41092e-10	2.89511e-09	1.98094	1.10561e-13	3.80329e-11
P02765	P02765	FETUA_HUMAN	Alpha-2-HS-glycoprotein	0.851253	0.150268	0.308556	1.14562	0.0702437	0.155659	1.04416	0.108073	0.464714	-0.62915	0.405163	1	-1.69709	0.00173663	0.190001	-0.923521	0.454561	1	0.101464	0.92836	1	-1.89	0.00321557	0.0150678	1.06794	0.0891745	0.735532
P02768	P02768	ALBU_HUMAN	Albumin	-0.206012	0.762948	0.983191	-0.554828	0.0563849	0.130435	0.560279	0.804217	1	0.565705	0.00139399	0.0526664	0.278204	0.997218	1	-0.210918	0.746532	1	-0.851472	0.0026375	0.0100767	-2.04851	1.07848e-16	4.01716e-15	1.37868	8.74129e-13	2.69048e-10
P02771	P02771	FETA_HUMAN	Alpha-fetoprotein	0.540437	0.358578	0.586563	0.580284	0.252191	0.431863	0.12478	0.725172	1	0.286631	0.978015	1	-1.41877	0.00331015	0.292903	0.246784	0.998752	1	0.455504	0.274178	0.462473	-1.00311	0.012649	0.047785	1.7054	0.0126034	0.255605
P02774	P02774	VTDB_HUMAN	Vitamin D-binding protein	1.61955	0.160107	0.323646	2.4665	0.00584003	0.0198561	1.06458	0.437879	0.98569	0.0863631	0.909556	1	-2.82316	0.000321115	0.0586837	-0.760583	0.783897	1	1.40192	0.16884	0.317689	-2.26818	0.00399242	0.0181835	2.90952	0.00050341	0.0231806
P02786	P02786	TFR1_HUMAN	Transferrin receptor protein 1	2.06547	5.26627e-68	1.53986e-65	2.42082	1.77207e-60	6.47691e-58	-0.556777	3.72045e-28	1.08786e-24	0.282652	0.453592	1	-0.392503	1.03296e-12	1.51019e-09	0.0327641	1	1	2.97069	1.90129e-70	5.85198e-68	2.37859	6.39219e-71	7.47631e-68	0.681773	4.45134e-09	6.34913e-07
P02792	P02792	FRIL_HUMAN	Ferritin light chain	0.208407	0.00189624	0.00902296	-0.123269	0.25004	0.428681	-0.112732	0.240286	0.722093	-0.140132	0.348077	1	-0.34328	7.2131e-06	0.00324478	0.18621	0.321242	1	-0.00630827	0.999838	1	-0.065871	0.760302	1	0.137131	0.456008	1
P02794	P02794	FRIH_HUMAN	Ferritin heavy chain	1.14972	3.30214e-24	1.87484e-22	0.996409	6.23352e-20	2.54921e-18	-0.186709	0.005381	0.0628034	-0.0467683	0.994166	1	-0.365767	3.95791e-08	3.65381e-05	0.0177785	0.99995	1	1.19893	4.89249e-27	2.69917e-25	0.895554	2.85984e-18	1.22076e-16	0.304344	0.0102663	0.225448
P03915	P03915	NU5M_HUMAN	NADH-ubiquinone oxidoreductase chain 5	-0.0910407	0.6262	0.86317	-0.101095	0.767574	0.97476	0.0489217	0.648303	1	0.0629147	0.84755	1	0.0647056	0.887158	1	0.0729689	0.693938	1	-0.150017	0.169535	0.318379	-0.0752568	0.726375	1	-0.00179092	0.971868	1
P04004	P04004	VTNC_HUMAN	Vitronectin	1.57404	1.91382e-05	0.000157413	1.32187	0.000497129	0.0023713	0.633486	0.0018946	0.0281925	0.0123083	0.989628	1	-0.262008	0.0678455	1	0.264471	0.598023	1	0.688387	0.013292	0.0397446	0.678541	0.00524282	0.0226943	0.274316	0.336425	1
P04040	P04040	CATA_HUMAN	Catalase	-0.163837	0.173077	0.343686	-0.165446	2.13454e-05	0.00014755	0.0448519	0.0333879	0.21905	-0.0384783	0.985762	1	-0.0316187	0.995832	1	-0.0441817	0.907085	1	-0.204818	8.40042e-07	6.93865e-06	-0.192892	1.78021e-05	0.000155848	-0.0364176	0.999597	1
P04049	P04049	RAF1_HUMAN	RAF proto-oncogene serine/threonine-protein kinase	0.0631725	0.563332	0.808632	0.16939	0.112343	0.226233	-0.0579725	0.658111	1	0.0545849	0.674604	1	0.542604	0.160437	1	-0.0516326	0.579485	1	0.227363	0.0598489	0.137848	0.663749	0.115912	0.278038	-0.488019	0.235916	1
P04062	P04062	GBA1_HUMAN	Lysosomal acid glucosylceramidase	0.141933	0.437836	0.676299	0.178068	0.230032	0.40168	-0.193981	0.0232676	0.170086	-0.0485796	0.965648	1	-0.183139	0.044592	1	-0.000800185	0.998143	1	0.404656	0.00172277	0.00689108	0.110196	0.455627	0.748579	0.206202	0.399421	1
P04066	P04066	FUCO_HUMAN	Tissue alpha-L-fucosidase	0.0651204	0.646212	0.882749	-0.370175	0.000651874	0.0030017	0.152481	0.0454529	0.266458	-0.108993	0.662522	1	-0.0967053	0.673765	1	0.326302	0.119498	0.727703	-0.479677	0.000225131	0.0011389	-0.0719972	0.887135	1	-0.0228643	0.991301	1
P04075	P04075	ALDOA_HUMAN	Fructose-bisphosphate aldolase A	-0.013896	1	1	-0.23866	4.15997e-11	7.41692e-10	-0.0570939	0.0461385	0.268743	-0.0643053	0.897837	1	0.0244076	0.999999	1	0.0388009	0.915942	1	-0.180014	1.0665e-05	7.1606e-05	0.151367	0.598946	0.903673	-0.151993	0.213913	1
P04080	P04080	CYTB_HUMAN	Cystatin-B	0.106571	0.107778	0.240383	-0.179425	0.00219402	0.00859963	-0.141125	9.17128e-05	0.00270877	-0.132178	0.355404	1	-0.10152	0.188658	1	0.14183	0.496086	1	-0.0380126	0.852644	1	0.212114	0.0325418	0.102884	-0.101846	0.758336	1
P04083	P04083	ANXA1_HUMAN	Annexin A1	0.0243782	0.999292	1	-0.0602054	0.876684	1	-0.121606	9.10994e-10	1.15815e-07	-0.0392496	0.99149	1	-0.0608843	0.80001	1	0.0436948	0.832953	1	0.0337096	0.988977	1	0.146119	0.221836	0.449359	0.0242817	0.999985	1
P04150	P04150	GCR_HUMAN	Glucocorticoid receptor	0.0367736	0.822734	1	-0.081429	0.461602	0.680477	-0.0929067	0.0318656	0.212244	-0.0966513	0.291227	1	0.07274	0.792131	1	-0.0444167	0.496652	1	0.0202213	0.986566	1	0.213007	0.0049309	0.0215354	-0.241551	0.0578187	0.589588
P04179	P04179	SODM_HUMAN	Superoxide dismutase [Mn], mitochondrial	1.42917	1.83809e-20	8.14329e-19	1.75625	2.76832e-21	1.20814e-19	-0.451223	1.25146e-07	9.14814e-06	0.250135	0.0334222	0.448287	-0.171047	0.0285363	0.851431	0.00798931	0.999999	1	2.15258	3.39426e-24	1.45953e-22	1.67891	3.9146e-20	1.87644e-18	0.415445	0.000403727	0.0191951
P04181	P04181	OAT_HUMAN	Ornithine aminotransferase, mitochondrial	-0.426324	6.88758e-05	0.000503378	-0.469323	4.81381e-05	0.000304337	0.0514486	0.999945	1	-0.0773535	0.764758	1	0.145344	0.759652	1	-0.0975508	0.955668	1	-0.525959	9.59044e-06	6.52909e-05	-0.153977	0.852358	1	-0.213177	0.385379	1
P04233	P04233	HG2A_HUMAN	HLA class II histocompatibility antigen gamma chain	0.426975	3.29481e-09	5.12448e-08	0.0904568	0.302426	0.496654	0.265084	0.00168308	0.02597	-0.174018	0.128787	0.863698	0.0128096	1	1	0.114254	0.337708	1	-0.199399	0.130788	0.260596	0.117664	0.344061	0.618907	-0.182765	0.103956	0.796143
P04259	P04259	K2C6B_HUMAN	Keratin, type II cytoskeletal 6B	-1.49806	0.000364513	0.00219083	-1.57228	0.000213453	0.0011379	-1.37771	0.0489973	0.280413	-0.303597	0.545385	1	1.19047	0.0329785	0.902873	-0.277836	0.756562	1	-0.272367	0.709121	0.931687	0.744419	0.148811	0.334485	-0.946618	0.0109533	0.232926
P04264	P04264	K2C1_HUMAN	Keratin, type II cytoskeletal 1	-1.13824	2.80126e-16	9.00098e-15	-1.40343	8.71409e-23	4.43131e-21	-1.64808	3.86029e-10	5.78845e-08	-0.406395	0.123961	0.850334	0.187912	0.999659	1	0.178706	0.999992	1	0.0932299	0.999981	1	0.519744	0.192973	0.404337	-0.597289	0.000251304	0.0131216
P04271	P04271	S100B_HUMAN	Protein S100-B	0.133889	0.7338	0.958286	-0.45651	0.0153562	0.0446116	0.0905483	0.53102	1	0.0817623	0.77323	1	0.7039	0.0985972	1	0.672161	0.0472208	0.482592	-0.547058	0.00477256	0.0166229	0.747241	0.552154	0.856043	-0.622138	0.498343	1
P04406	P04406	G3P_HUMAN	Glyceraldehyde-3-phosphate dehydrogenase	0.118391	0.14864	0.30575	-0.0170075	0.999835	1	-0.00551675	0.999996	1	0.000346629	1	1	-0.00445243	1	1	0.0981195	0.219046	0.932543	-0.0312144	0.999433	1	0.122041	0.376777	0.658122	0.00348677	1	1
P04424	P04424	ARLY_HUMAN	Argininosuccinate lyase	-0.093085	0.490683	0.733328	-0.0335737	0.967429	1	-0.0433748	0.748782	1	-0.00645566	0.999998	1	0.00426987	1	1	-0.0482055	0.936597	1	0.0557489	0.853772	1	-0.078844	0.791267	1	-0.0195361	0.998431	1
P04439	P04439	HLAA_HUMAN	HLA class I histocompatibility antigen, A alpha chain	1.68573	3.48801e-23	1.88869e-21	1.72827	3.3231e-26	2.23373e-24	-0.0822231	0.556183	1	-0.00154507	1	1	-0.0462405	0.919977	1	-0.0570081	0.999413	1	1.77816	2.65187e-25	1.25066e-23	1.56858	1.53261e-20	7.79368e-19	0.125148	0.811257	1
P04440	P04440	DPB1_HUMAN	HLA class II histocompatibility antigen, DP beta 1 chain	0.394805	1.41509e-06	1.43921e-05	-0.0327532	0.969026	1	0.133585	0.484559	1	-0.0949027	0.776676	1	-0.0658898	0.974565	1	0.332656	0.361929	1	-0.119151	0.2968	0.492113	0.242518	0.00253069	0.012231	0.101038	0.935003	1
P04632	P04632	CPNS1_HUMAN	Calpain small subunit 1	-0.0376632	0.886008	1	-0.124861	0.0525339	0.122986	-0.0485978	0.619205	1	-0.0153122	0.997891	1	-0.00436362	0.999977	1	-0.0185087	0.996649	1	-0.0796646	0.327422	0.530699	-0.0552593	0.917694	1	-0.0514659	0.936995	1
P04792	P04792	HSPB1_HUMAN	Heat shock protein beta-1	-0.0547121	0.770608	0.989791	-0.0924625	0.212682	0.376981	0.0524712	0.488987	1	0.0694308	0.76071	1	0.0457412	0.955393	1	0.101176	0.510002	1	-0.108863	0.173497	0.323536	-0.0501002	0.86516	1	0.0119475	0.999992	1
P04839	P04839	CY24B_HUMAN	Cytochrome b-245 heavy chain	-0.313679	0.000518093	0.00297332	-0.0205662	0.96751	1	-0.00434097	0.996443	1	-0.0683737	0.794054	1	-0.106163	0.447822	1	-0.443474	0.00477065	0.132222	0.0915159	0.973087	1	-0.487991	3.52685e-05	0.000286061	-0.0226694	0.99482	1
P04843	P04843	RPN1_HUMAN	Dolichyl-diphosphooligosaccharide--protein glycosyltransferase subunit 1	0.0754491	0.256181	0.45986	0.0996294	0.0761141	0.166035	0.161263	1.1806e-09	1.46897e-07	0.062426	0.833562	1	0.0552591	0.953184	1	0.0588721	0.997755	1	-0.0467718	0.847588	1	-0.017897	0.999996	1	-0.0257718	0.999979	1
P04844	P04844	RPN2_HUMAN	Dolichyl-diphosphooligosaccharide--protein glycosyltransferase subunit 2	0.133535	0.0145032	0.0483275	0.130381	0.0262086	0.0690397	0.139662	7.67073e-09	7.8699e-07	0.0143543	0.999833	1	0.058176	0.836801	1	-0.0407066	0.484275	1	-0.00968383	0.999994	1	0.00343035	1	1	0.01814	0.999964	1
P04899	P04899	GNAI2_HUMAN	Guanine nucleotide-binding protein G	0.0303767	0.998083	1	-0.175252	8.80371e-05	0.000520255	0.00215779	0.999766	1	-0.0774602	0.348141	1	-0.0108444	1	1	-0.041217	0.8378	1	-0.23149	1.83405e-07	1.69976e-06	-0.126717	0.731357	1	-0.220688	0.0800699	0.697757
P04920	P04920	B3A2_HUMAN	Anion exchange protein 2	-0.149285	0.0255434	0.0772834	-0.151817	0.00755717	0.0246071	-0.0564851	0.497156	1	-0.0143345	0.999695	1	-0.00282558	1	1	0.0746844	0.995724	1	-0.135259	0.0780225	0.171339	-0.0600235	0.903586	1	-0.069222	0.927329	1
P05023	P05023	AT1A1_HUMAN	Sodium/potassium-transporting ATPase subunit alpha-1	-0.00688588	1	1	0.0261732	0.999834	1	-0.0671538	1.20815e-06	6.7288e-05	-0.00485136	1	1	-0.0184685	0.999989	1	-0.0646738	0.954514	1	0.0735379	0.610085	0.843916	0.073268	0.748546	1	0.00579676	1	1
P05026	P05026	AT1B1_HUMAN	Sodium/potassium-transporting ATPase subunit beta-1	-0.135502	0.221485	0.412873	-0.0126304	0.979259	1	-0.035592	0.671764	1	0.195655	0.297926	1	0.252584	0.412192	1	0.16691	0.509728	1	0.126726	0.64516	0.873356	0.499204	0.0782912	0.206012	-0.0162724	0.995258	1
P05067	P05067	A4_HUMAN	Amyloid-beta precursor protein	0.747594	0.00144019	0.00708344	-1.20655	0.0518881	0.121717	-0.253429	0.95485	1	0.928028	0.0881295	0.734954	1.46727	0.0176737	0.695718	1.52098	0.0836959	0.631455	-0.241867	0.866375	1	2.21848	0.000230463	0.00151093	-0.937035	0.105022	0.799376
P05091	P05091	ALDH2_HUMAN	Aldehyde dehydrogenase, mitochondrial	0.219199	5.30232e-09	8.075e-08	0.449438	2.4732e-16	7.49391e-15	0.0943948	0.00206863	0.0300929	0.0410248	0.999208	1	-0.0225278	0.999485	1	-0.154862	0.546997	1	0.278623	6.34045e-12	1.09701e-10	0.0878153	0.322143	0.591676	0.00152966	1	1
P05107	P05107	ITB2_HUMAN	Integrin beta-2	-0.608455	5.10809e-24	2.84496e-22	-0.581711	7.76819e-30	5.97742e-28	0.12319	0.0017816	0.0270618	-0.00394534	1	1	-0.0260298	0.998998	1	-0.108128	0.147147	0.789927	-0.713326	1.15679e-35	9.26698e-34	-0.771482	1.12334e-23	7.21902e-22	-0.0507963	0.986734	1
P05109	P05109	S10A8_HUMAN	Protein S100-A8	-0.134185	0.308152	0.525693	0.189569	0.0507793	0.119548	-0.0415984	0.997457	1	0.0373398	0.992585	1	-0.0390715	0.999272	1	-0.480599	0.0149116	0.274939	0.0798738	0.31466	0.515425	-0.297756	0.00124276	0.00658898	-0.0436675	0.997009	1
P05114	P05114	HMGN1_HUMAN	Non-histone chromosomal protein HMG-14	-0.078877	0.847042	1	-0.924099	0.0113574	0.0346829	1.01789	0.794571	1	-0.752136	0.0180724	0.311573	-0.537022	0.572719	1	0.0930859	0.700756	1	-1.94199	0.00188161	0.00745	-1.63379	0.489441	0.787198	-0.215115	0.347973	1
P05120	P05120	PAI2_HUMAN	Plasminogen activator inhibitor 2	-0.187628	0.0188432	0.0599213	0.00993972	0.998105	1	-0.290561	6.31914e-06	0.000284264	-0.0520834	0.993536	1	-0.285218	0.000166942	0.0361584	-0.240666	0.527494	1	0.327762	0.000970052	0.00414986	-0.130505	0.109404	0.264815	0.264625	0.110641	0.806769
P05121	P05121	PAI1_HUMAN	Plasminogen activator inhibitor 1	-1.56986	0.0265053	0.0796111	-0.368984	0.48633	0.708011	-0.013319	0.837736	1	-0.0196977	0.998427	1	0.266516	0.251911	1	-1.22058	0.223306	0.939334	-0.355665	0.770667	0.98233	-1.29003	0.00180269	0.00908023	-0.286214	0.394266	1
P05141	P05141	ADT2_HUMAN	ADP/ATP translocase 2	0.0966933	0.245516	0.444788	-0.00653789	0.998067	1	0.0782324	0.198779	0.657127	-0.108796	0.392898	1	-0.0605334	0.93566	1	-0.0377736	0.993982	1	-0.0847702	0.331114	0.53461	0.00422723	0.999308	1	-0.0503941	0.888059	1
P05155	P05155	IC1_HUMAN	Plasma protease C1 inhibitor	2.09858	0.000194766	0.00126555	2.01712	2.28737e-08	2.79117e-07	0.193197	0.303535	0.823317	0.570435	0.604411	1	-0.410611	0.569308	1	0.214851	0.722013	1	1.25063	1.29202e-06	1.03504e-05	1.49477	1.01593e-07	1.39792e-06	-0.0292894	0.978139	1
P05161	P05161	ISG15_HUMAN	Ubiquitin-like protein ISG15	3.78996	0	0	4.91583	2.51719e-39	3.20012e-37	-0.207042	0.186347	0.634402	1.37702	1.34468e-21	9.82959e-19	-0.0542516	0.963545	1	0.357692	0.0308691	0.384977	5.12734	2.70654e-40	2.55288e-38	3.97912	1.89125e-36	2.51364e-34	1.41052	1.94088e-17	1.03184e-14
P05164	P05164	PERM_HUMAN	Myeloperoxidase	-0.315411	6.24485e-06	5.58408e-05	0.097202	0.19155	0.346268	0.390789	8.40146e-15	4.09431e-12	0.0301179	0.999987	1	-0.0398374	0.999999	1	-0.524415	1.03593e-06	0.000288482	-0.307389	8.4835e-06	5.80931e-05	-0.865357	8.16682e-22	4.63685e-20	0.0287875	0.999997	1
P05165	P05165	PCCA_HUMAN	Propionyl-CoA carboxylase alpha chain, mitochondrial	0.00319051	0.992629	1	-0.0634384	0.875375	1	0.150752	0.356923	0.897758	-0.112842	0.619687	1	0.200118	0.691661	1	-0.0462134	0.804819	1	-0.214191	0.228864	0.401198	0.0525563	0.997102	1	-0.31296	0.679385	1
P05166	P05166	PCCB_HUMAN	Propionyl-CoA carboxylase beta chain, mitochondrial	0.230565	0.232997	0.428346	0.0874091	0.663897	0.886611	0.295177	0.373126	0.916055	-0.224356	0.153728	0.933878	-0.330227	0.0383693	0.94279	-0.208175	0.385406	1	-0.0307337	0.985648	1	-0.27031	0.298058	0.559422	-0.0658752	0.783628	1
P05198	P05198	IF2A_HUMAN	Eukaryotic translation initiation factor 2 subunit 1	0.0542721	0.661479	0.89815	0.0138911	0.999884	1	-0.00854516	0.965925	1	0.00632796	0.999999	1	0.0143958	0.999951	1	0.035718	0.0759798	0.607717	0.0169487	0.998998	1	0.0590231	0.928054	1	-0.0364767	0.996232	1
P05362	P05362	ICAM1_HUMAN	Intercellular adhesion molecule 1	0.614906	1.7839e-11	3.67332e-10	1.16969	1.13788e-19	4.55777e-18	-0.0122588	0.986619	1	0.456959	1.00411e-09	1.83501e-07	-0.0917361	0.318871	1	-0.140232	0.236867	0.953272	1.2666	9.60856e-21	3.22936e-19	0.402092	9.34378e-06	8.7149e-05	0.620534	2.91699e-08	3.70838e-06
P05386	P05386	RLA1_HUMAN	Large ribosomal subunit protein P1	0.338307	0.254583	0.457951	0.40749	0.00381602	0.0139094	0.355847	0.146454	0.557592	-0.625394	0.00950463	0.208301	-0.715628	0.000225648	0.0439864	-0.400166	0.0404237	0.447724	0.00906304	0.999962	1	-0.583565	0.00257397	0.0123686	0.414294	0.0503443	0.563534
P05387	P05387	RLA2_HUMAN	Large ribosomal subunit protein P2	-0.0688073	0.419493	0.655584	0.0178583	0.978202	1	-0.00164339	0.99979	1	0.04565	0.729894	1	0.113962	0.364186	1	-0.0567581	0.203901	0.905495	0.100847	0.403678	0.618797	-0.0219915	0.963965	1	0.0269606	0.982655	1
P05388	P05388	RLA0_HUMAN	Large ribosomal subunit protein uL10	0.0158749	0.999262	1	0.0228559	0.985299	1	-0.0112963	0.87694	1	0.0196836	0.999952	1	-0.0167928	0.999819	1	-0.0141959	0.986926	1	0.00292306	1	1	0.0716683	0.985888	1	0.0386655	0.999687	1
P05412	P05412	JUN_HUMAN	Transcription factor Jun	-1.02099	4.69932e-07	5.28493e-06	0.668658	0.0242292	0.0647287	0.289188	0.642367	1	0.884476	8.16382e-09	1.29033e-06	-0.297536	0.00281161	0.260989	-0.404175	0.00655373	0.163787	0.379469	0.674233	0.900501	-2.00605	5.91766e-08	8.33891e-07	0.976104	5.24975e-07	5.68528e-05
P05413	P05413	FABPH_HUMAN	Fatty acid-binding protein, heart	0.460424	1.72141e-08	2.4316e-07	0.156776	0.0313294	0.0802164	-0.211139	1.81645e-07	1.27983e-05	0.13513	0.595946	1	-0.143824	0.118657	1	0.453941	0.00179957	0.0687834	0.404872	2.57685e-06	1.9295e-05	0.514978	3.66209e-11	7.93182e-10	0.278954	0.0546353	0.58087
P05455	P05455	LA_HUMAN	Lupus La protein	0.317942	1.09921e-08	1.61374e-07	0.3427	1.51357e-06	1.32505e-05	-0.0869256	0.138482	0.538817	0.0114801	0.999989	1	0.0365055	0.999681	1	-0.0281604	0.957881	1	0.425652	1.02046e-11	1.70993e-10	0.350215	1.1477e-06	1.276e-05	0.0537802	0.932565	1
P05556	P05556	ITB1_HUMAN	Integrin beta-1	-0.404983	8.87318e-11	1.71822e-09	-0.382838	3.29676e-09	4.56859e-08	-0.00986049	0.997329	1	-0.0586386	0.737213	1	0.0331804	0.958894	1	-0.0461967	0.653874	1	-0.403751	6.45089e-09	7.42614e-08	-0.322899	8.45657e-06	8.02825e-05	-0.130413	0.33429	1
P05771	P05771	KPCB_HUMAN	Protein kinase C beta type	-0.00696394	0.999515	1	-0.113947	0.311079	0.506494	0.0195864	0.924948	1	-0.0744043	0.737769	1	-0.0442898	0.940874	1	-0.129694	0.317247	1	-0.112015	0.145115	0.282406	-0.164159	0.0203941	0.0706964	0.0435109	0.966676	1
P06126	P06126	CD1A_HUMAN	T-cell surface glycoprotein CD1a	-0.452659	1.86831e-05	0.00015432	-0.541616	3.91423e-05	0.000252097	0.319091	0.00310942	0.0417061	0.153093	0.290118	1	0.17897	0.0846842	1	0.150061	0.399857	1	-0.768718	1.82347e-08	1.94948e-07	-0.59278	4.10196e-06	4.12879e-05	-0.025877	0.967078	1
P06132	P06132	DCUP_HUMAN	Uroporphyrinogen decarboxylase	0.106101	0.989847	1	-0.0666292	0.752275	0.961537	0.0162724	0.763108	1	-0.269023	0.2319	1	-0.316119	0.262771	1	-0.0962926	0.798133	1	-0.0829016	0.593265	0.829407	-0.22629	0.242953	0.481119	0.0470957	0.953631	1
P06241	P06241	FYN_HUMAN	Tyrosine-protein kinase Fyn	0.0450841	0.881617	1	-0.0449944	0.981758	1	0.079718	0.561808	1	-0.159387	0.457313	1	0.482363	0.350013	1	-0.0693085	0.776227	1	-0.124712	0.721277	0.942932	0.447729	0.256882	0.500916	-0.64175	0.0793214	0.694649
P06280	P06280	AGAL_HUMAN	Alpha-galactosidase A	-0.215047	0.0117507	0.0407338	-0.0378051	0.912552	1	-0.234084	6.89537e-08	5.60057e-06	0.295858	0.00549138	0.145971	-0.31221	5.55497e-05	0.0154693	0.0809122	0.858427	1	0.195174	0.0122936	0.0372117	-0.217384	0.00509216	0.0221076	0.613615	1.02521e-06	9.9924e-05
P06396	P06396	GELS_HUMAN	Gelsolin	0.0165638	0.999999	1	-0.0761582	0.252859	0.43288	0.0169573	0.999552	1	0.0555004	0.985273	1	0.0408991	0.990362	1	0.192406	0.00517183	0.13926	-0.130625	0.00992665	0.0310082	0.0413253	0.995683	1	0.000571397	1	1
P06400	P06400	RB_HUMAN	Retinoblastoma-associated protein	0.270577	0.0832057	0.195731	0.481906	0.000457951	0.00220601	0.0931007	0.637123	1	0.294338	0.0384993	0.480369	0.0349154	0.938282	1	-0.050967	0.970543	1	0.456945	0.000391489	0.00186435	0.147892	0.282159	0.537832	0.255233	0.142853	0.893852
P06454	P06454	PTMA_HUMAN	Prothymosin alpha [Cleaved into: Prothymosin alpha, N-terminally processed; Thymosin alpha-1]	-0.16355	0.386213	0.619296	-0.455494	0.0776555	0.168821	-0.0417152	0.850201	1	-0.257782	0.306569	1	0.108991	0.981921	1	0.0341611	0.987312	1	-0.413778	0.0831798	0.180697	-0.012844	0.910711	1	-0.366773	0.0876807	0.728348
P06576	P06576	ATPB_HUMAN	ATP synthase subunit beta, mitochondrial	0.203166	2.46914e-05	0.000198073	0.167135	0.000198843	0.00106682	0.12263	3.07515e-06	0.000152402	0.0766232	0.567658	1	0.00399748	1	1	0.0785081	0.132478	0.766303	0.0523537	0.965832	1	0.0734959	0.816429	1	0.0664741	0.886102	1
P06702	P06702	S10A9_HUMAN	Protein S100-A9	-0.219273	0.0127909	0.0436412	0.0833932	0.437054	0.656872	0.056885	0.56088	1	0.0447655	0.958704	1	-0.0545913	0.704934	1	-0.225364	0.623665	1	-0.0658212	0.522954	0.753817	-0.325022	2.89674e-05	0.000241657	0.0993568	0.712275	1
P06703	P06703	S10A6_HUMAN	Protein S100-A6	-0.163295	0.020891	0.065437	-0.225929	0.0530676	0.124037	0.0420846	0.755517	1	-0.0466287	0.916609	1	0.139922	0.981528	1	0.0662043	0.599522	1	-0.0172302	0.999644	1	-0.241992	0.00364535	0.0168522	-0.0987918	0.908024	1
P06730	P06730	IF4E_HUMAN	Eukaryotic translation initiation factor 4E	-0.15526	0.0492378	0.129412	-0.172799	0.073619	0.161912	-0.101865	0.000761249	0.0148603	-0.0327004	0.79634	1	-0.0367757	0.752185	1	-0.0518041	0.382098	1	-0.0537137	0.538667	0.769449	-0.109593	0.217822	0.442854	0.00407537	0.997976	1
P06733	P06733	ENOA_HUMAN	Alpha-enolase	0.0862529	0.648042	0.884074	-0.0169663	0.999807	1	-0.0572863	0.28845	0.802518	0.0133045	0.999983	1	-0.0273262	0.99639	1	0.0500337	0.112901	0.709176	0.0193126	1	1	0.0546066	0.887995	1	0.000326973	1	1
P06734	P06734	FCER2_HUMAN	Low affinity immunoglobulin epsilon Fc receptor	-2.24887	0.0316136	0.0913419	-2.59957	1.3552e-17	4.58104e-16	0.545071	0.443875	0.988116	-0.463692	0.135905	0.88505	-0.19482	0.869833	1	-0.0807885	0.874568	1	-3.18084	2.05482e-15	4.88478e-14	-2.66607	2.3497e-10	4.70583e-09	-0.478948	0.0126077	0.255605
P06737	P06737	PYGL_HUMAN	Glycogen phosphorylase, liver form	-0.217473	2.30286e-10	4.23494e-09	-0.270295	7.46826e-12	1.47052e-10	-0.0591857	0.00301169	0.0411504	0.0144657	1	1	-0.0753606	0.493017	1	0.0286202	0.996597	1	-0.175647	8.44565e-07	6.95636e-06	-0.235173	5.61851e-08	7.95569e-07	0.0782616	0.640827	1
P06744	P06744	G6PI_HUMAN	Glucose-6-phosphate isomerase	-0.156917	0.0107438	0.0378949	-0.191072	3.112e-07	3.05352e-06	-0.0740854	0.0842923	0.394038	0.00831589	1	1	0.0619197	0.977942	1	0.116292	0.207325	0.90833	-0.152426	7.56605e-05	0.000426264	-0.0460776	0.990014	1	0.000798479	1	1
P06748	P06748	NPM_HUMAN	Nucleophosmin	-0.0629608	0.460229	0.702904	0.201454	0.015126	0.0441181	-0.00223426	0.999791	1	0.0787798	0.434202	1	-0.0310272	0.929699	1	-0.0268787	0.93944	1	0.089624	0.380304	0.592125	-0.111096	0.174508	0.375308	0.109807	0.367041	1
P06753	P06753	TPM3_HUMAN	Tropomyosin alpha-3 chain	-0.0591363	0.52132	0.765615	0.00424976	0.999321	1	-0.010479	0.865688	1	-0.00327703	0.999844	1	-0.025544	0.96657	1	-0.085374	0.362848	1	0.0470114	0.678679	0.904699	-0.0297561	0.962494	1	-0.00534492	0.99975	1
P06756	P06756	ITAV_HUMAN	Integrin alpha-V	0.332285	0.105498	0.236336	-0.0969213	0.889446	1	-0.15781	0.699925	1	-0.442734	0.248142	1	-0.546959	0.138606	1	0.242238	0.329214	1	-0.026949	0.99984	1	0.295641	0.943596	1	-0.125051	0.998127	1
P06865	P06865	HEXA_HUMAN	Beta-hexosaminidase subunit alpha	-0.20661	0.0162382	0.0531995	-0.487749	2.25403e-07	2.28055e-06	-0.0689189	0.840978	1	-0.105833	0.380447	1	-0.193231	0.211289	1	0.188999	0.374056	1	-0.400501	2.65614e-07	2.39708e-06	-0.296559	1.44107e-05	0.000129056	-0.0201972	0.998452	1
P06899;P23527;P33778;Q16778	P06899	H2B1J_HUMAN	Histone H2B type 1-J	-0.00950088	0.998997	1	0.179301	0.0601172	0.137653	0.106735	0.208454	0.673298	0.12839	0.470812	1	-0.142408	0.734178	1	-0.0917808	0.521984	1	0.121699	0.131514	0.261329	0.0332681	0.998556	1	0.05097	0.965287	1
P07099	P07099	HYEP_HUMAN	Epoxide hydrolase 1	0.322996	6.02477e-07	6.63519e-06	-0.00390565	0.999998	1	0.0753411	0.181224	0.624416	-0.0320556	0.982116	1	-0.0552597	0.760059	1	0.254708	7.97123e-05	0.00764192	-0.0762449	0.720286	0.942334	0.179358	0.00987647	0.0387375	0.0522174	0.945031	1
P07108	P07108	ACBP_HUMAN	Acyl-CoA-binding protein	-0.0796603	0.31766	0.5369	-0.282168	0.000217113	0.00115216	-0.178176	1.31587e-05	0.000523482	0.202644	0.618135	1	-0.0828706	0.452087	1	0.217155	0.0138346	0.261827	-0.103991	0.209031	0.375434	-0.00327485	0.999995	1	0.164848	0.274999	1
P07195	P07195	LDHB_HUMAN	L-lactate dehydrogenase B chain	-0.181948	0.00076058	0.00409565	-0.153739	0.00759976	0.0247287	-0.0669425	2.94073e-05	0.00099407	-0.0203376	0.995171	1	-0.0943943	0.187389	1	-0.0490025	0.840912	1	-0.0690371	0.370991	0.580872	-0.191883	0.00167926	0.008532	0.0863679	0.614786	1
P07203	P07203	GPX1_HUMAN	Glutathione peroxidase 1	-0.0507513	0.613953	0.852623	0.0243036	0.997629	1	0.0624949	0.000338797	0.00764861	0.0482897	0.768961	1	-0.012989	0.99946	1	-0.00516637	0.999978	1	-0.0185527	0.998892	1	-0.130522	0.045053	0.134013	0.0486725	0.947448	1
P07237	P07237	PDIA1_HUMAN	Protein disulfide-isomerase	0.107047	0.0380751	0.105628	0.140191	0.00126122	0.00531768	0.0982108	1.35905e-05	0.000529847	0.00444097	1	1	0.00601137	1	1	-0.0223703	0.999993	1	0.0521017	0.822137	1	0.0310503	0.997301	1	-0.00221767	1	1
P07305	P07305	H10_HUMAN	Histone H1.0	-0.381344	0.974966	1	0.890692	0.125674	0.247465	0.102704	0.715885	1	0.445729	0.629503	1	0.421693	0.268461	1	-0.826307	0.516015	1	0.787987	0.0506626	0.120317	-0.0623557	0.931513	1	0.024036	0.96701	1
P07311	P07311	ACYP1_HUMAN	Acylphosphatase-1	-0.262596	0.19313	0.372871	-0.229526	0.181691	0.333814	0.0368336	0.864673	1	0.0788694	0.832521	1	-0.0847152	0.719896	1	0.0457995	0.923723	1	-0.26636	0.184327	0.339403	-0.384145	0.293786	0.553677	0.163585	0.685819	1
P07332	P07332	FES_HUMAN	Tyrosine-protein kinase Fes/Fps	-0.132964	0.0286336	0.0843572	-0.208635	0.000112485	0.00064873	0.0484146	0.0904658	0.413315	0.0422985	0.997405	1	0.0435239	0.912704	1	0.0607888	0.987476	1	-0.251946	2.72946e-07	2.45945e-06	-0.106815	0.196191	0.409905	-0.0540662	0.997681	1
P07333	P07333	CSF1R_HUMAN	Macrophage colony-stimulating factor 1 receptor	-1.56811	1.22341e-11	2.54609e-10	-4.20981	1.32278e-29	9.79189e-28	0.856678	0.0156848	0.130455	-1.72504	3.34968e-18	1.78081e-15	0.150805	0.509025	1	1.08333	9.4787e-10	6.15905e-07	-4.59483	3.50496e-28	2.09153e-26	-2.33192	2.72891e-18	1.18212e-16	-1.61417	1.75841e-13	5.71287e-11
P07339	P07339	CATD_HUMAN	Cathepsin D	-0.299183	0.00409558	0.0171078	-0.724868	2.13136e-11	3.90727e-10	-0.187045	0.13941	0.540988	-0.281285	0.104709	0.795429	-0.18152	0.0440793	1	-0.0366135	0.99997	1	-0.478699	1.47897e-06	1.16879e-05	-0.330564	0.00128764	0.00679001	-0.128348	0.789769	1
P07355	P07355	ANXA2_HUMAN	Annexin A2	0.0404494	0.988055	1	-0.0308216	0.996711	1	-0.0361647	0.24183	0.723386	-0.0263845	0.991345	1	-0.0174306	0.999994	1	0.0479173	0.993924	1	-0.00144719	1	1	0.0656324	0.934534	1	-0.0310553	0.999772	1
P07384	P07384	CAN1_HUMAN	Calpain-1 catalytic subunit	0.0209298	0.9999	1	-0.125742	0.0227727	0.0617409	0.0191456	0.783034	1	-0.00290714	1	1	0.00446926	1	1	0.157834	0.0148042	0.274841	-0.149683	0.000291403	0.00143808	0.0169072	0.999998	1	-0.00031772	1	1
P07437	P07437	TBB5_HUMAN	Tubulin beta chain	0.0390218	0.777902	0.993891	0.107986	0.569086	0.798277	-0.00545446	0.977118	1	-0.0443687	0.903054	1	-0.0137733	0.99058	1	0.0144074	0.938628	1	0.0403013	0.79717	0.999705	0.0903122	0.733067	1	-0.0724876	0.720057	1
P07602	P07602	SAP_HUMAN	Prosaposin	-0.390233	0.000150505	0.0010082	-1.00724	4.5489e-14	1.077e-12	0.134306	0.190991	0.642048	-0.327241	0.00289785	0.0921011	-0.154092	0.036156	0.931456	0.109009	0.709672	1	-1.02481	5.14638e-16	1.29168e-14	-0.736075	2.20935e-15	7.46838e-14	-0.203975	0.238548	1
P07686	P07686	HEXB_HUMAN	Beta-hexosaminidase subunit beta	-0.202776	0.00114986	0.00583208	-0.386632	1.09215e-08	1.39757e-07	-0.0308729	0.999846	1	-0.114198	0.685468	1	-0.179467	0.00101071	0.126814	0.0970126	0.936585	1	-0.410831	3.88105e-09	4.61308e-08	-0.302729	8.70839e-06	8.20075e-05	0.0808457	0.935055	1
P07711	P07711	CATL1_HUMAN	Procathepsin L	0.210141	0.269999	0.477602	-0.31589	0.439273	0.658847	-0.174514	0.239004	0.720748	-0.390726	0.0884177	0.734954	-0.0910168	0.793393	1	0.170961	0.562919	1	-0.258039	0.610952	0.844645	0.596612	0.199302	0.413868	-0.522416	0.0139657	0.275917
P07737	P07737	PROF1_HUMAN	Profilin-1	0.0619242	0.806895	1	0.0516699	0.709344	0.925807	-0.038143	0.867544	1	0.121919	0.215694	1	0.0643739	0.66634	1	0.0742532	0.382773	1	0.0391834	0.910492	1	0.0773744	0.54015	0.843245	0.00963928	0.999868	1
P07738	P07738	PMGE_HUMAN	Bisphosphoglycerate mutase	0.515777	0.000122998	0.00084226	0.580316	9.86407e-06	7.37661e-05	-0.168077	0.048418	0.278689	0.106057	0.57571	1	-0.0415194	0.876801	1	0.192322	0.349007	1	0.706609	6.4257e-07	5.43027e-06	0.969187	2.55769e-07	3.23054e-06	-0.0120531	0.997798	1
P07741	P07741	APT_HUMAN	Adenine phosphoribosyltransferase	0.0183374	0.993473	1	0.0257419	0.999999	1	0.0775956	0.23378	0.715407	0.09988	0.326089	1	-0.0370854	0.850103	1	0.0465944	0.477428	1	-0.0584796	0.653974	0.880396	-0.131578	0.202937	0.419356	0.0982651	0.493742	1
P07814	P07814	SYEP_HUMAN	Bifunctional glutamate/proline--tRNA ligase	-0.166043	5.78925e-07	6.38784e-06	-0.157033	2.59127e-09	3.69604e-08	-0.00911224	0.999996	1	-0.0166443	1	1	0.0888647	0.872105	1	0.00497368	1	1	-0.163929	9.53781e-10	1.22051e-08	-0.0499103	0.997129	1	-0.0868309	0.409119	1
P07858	P07858	CATB_HUMAN	Cathepsin B	-0.525001	9.36722e-10	1.57412e-08	-1.11119	1.0548e-23	5.87471e-22	-0.506032	6.92662e-10	9.2061e-08	-0.464984	0.000701739	0.0315675	-0.418671	8.07783e-06	0.00337422	0.134409	0.988699	1	-0.631853	3.68677e-15	8.58973e-14	-0.403717	9.15989e-05	0.000669588	-0.221965	0.294606	1
P07900	P07900	HS90A_HUMAN	Heat shock protein HSP 90-alpha	-0.000148174	1	1	-0.0299507	0.996292	1	-0.0346356	0.672414	1	0.015937	0.999948	1	0.0454361	0.953552	1	-0.0142539	0.998493	1	-0.0159248	0.999983	1	0.00554187	1	1	-0.0167664	1	1
P07902	P07902	GALT_HUMAN	Galactose-1-phosphate uridylyltransferase	0.0208728	0.985865	1	0.00951793	0.99849	1	0.0658733	0.415929	0.966677	-0.00691986	0.998428	1	0.0641533	0.792376	1	0.0084572	0.99848	1	-0.0018788	0.999977	1	0.0449434	0.910137	1	-0.154365	0.242602	1
P07910	P07910	HNRPC_HUMAN	Heterogeneous nuclear ribonucleoproteins C1/C2	0.143632	0.0622366	0.156215	0.228759	2.16897e-05	0.000149577	0.0287839	0.407722	0.958794	-0.047073	0.759548	1	-0.0914406	0.51452	1	-0.168105	0.172693	0.849982	0.136387	0.00314906	0.0117297	0.0232193	0.99817	1	0.052124	0.938134	1
P07948	P07948	LYN_HUMAN	Tyrosine-protein kinase Lyn	0.522447	5.53013e-21	2.58721e-19	0.491908	1.66263e-20	7.14929e-19	-0.041556	0.0495886	0.28237	0.0354401	0.96948	1	0.00464983	1	1	0.0511785	0.528256	1	0.542448	8.27621e-25	3.72302e-23	0.551913	1.77608e-20	8.80215e-19	-0.0406087	0.999615	1
P07951	P07951	TPM2_HUMAN	Tropomyosin beta chain	-0.0622942	0.765064	0.985484	-0.0716249	0.581462	0.810389	-0.0249101	0.996842	1	-0.0190657	0.995361	1	0.0916428	0.55951	1	0.0488077	0.971848	1	-0.0118926	0.998697	1	0.0958735	0.572885	0.876794	-0.0783521	0.969111	1
P07954	P07954	FUMH_HUMAN	Fumarate hydratase, mitochondrial	-0.0109437	0.999938	1	0.026164	0.995845	1	0.0546522	0.479397	1	0.038945	0.941163	1	0.0306622	0.986441	1	0.0988512	0.632977	1	-0.0509928	0.811863	1	-0.0183616	0.999671	1	0.0350619	0.993074	1
P07996	P07996	TSP1_HUMAN	Thrombospondin-1	0.305425	0.996586	1	1.59618	0.000925289	0.00405933	0.873438	0.429368	0.978544	0.254371	0.798495	1	-0.443313	0.145131	1	-0.911632	0.603392	1	0.822892	0.0362188	0.0908265	-0.83581	0.0648325	0.178756	0.887126	0.23311	1
P08133	P08133	ANXA6_HUMAN	Annexin A6	0.273367	6.41502e-17	2.18111e-15	0.188419	3.00184e-09	4.20977e-08	-0.0618627	0.00577925	0.0654981	-0.0167492	1	1	-0.0119561	1	1	0.0128072	1	1	0.245134	6.3959e-14	1.3503e-12	0.2758	7.31132e-15	2.27429e-13	-0.0405303	0.99999	1
P08195	P08195	4F2_HUMAN	Amino acid transporter heavy chain SLC3A2	0.284428	2.70237e-06	2.60353e-05	0.203434	0.00166659	0.00678233	0.00158685	1	1	-0.0721677	0.927645	1	-0.00780553	1	1	0.141664	0.334519	1	0.210375	0.00588424	0.0197764	0.277385	6.62229e-05	0.0005069	0.0201317	0.99997	1
P08236	P08236	BGLR_HUMAN	Beta-glucuronidase	0.0682316	0.701556	0.93095	0.125775	0.124491	0.245539	0.154532	4.10424e-07	2.66684e-05	0.0369831	0.961757	1	-0.0398065	0.946248	1	-0.00704102	0.999996	1	-0.0598729	0.719725	0.942049	-0.0775246	0.737069	1	0.141176	0.220004	1
P08238	P08238	HS90B_HUMAN	Heat shock protein HSP 90-beta	-0.0694251	0.400176	0.634208	-0.0119651	1	1	-0.0548093	0.00827909	0.0831892	-0.026351	0.999934	1	0.038979	0.999969	1	-0.0342499	0.997165	1	0.0270652	1	1	-0.0315621	0.999997	1	-0.0197445	1	1
P08240	P08240	SRPRA_HUMAN	Signal recognition particle receptor subunit alpha	0.137737	0.138884	0.291317	0.159495	0.00139243	0.00579158	-0.022949	0.983815	1	-0.0385698	0.968085	1	-0.0388854	0.990779	1	-0.134807	0.0051749	0.13926	0.200604	0.00069046	0.00310124	0.0370929	0.971718	1	0.0461976	0.979526	1
P08397	P08397	HEM3_HUMAN	Porphobilinogen deaminase	-0.236406	0.0933124	0.214228	-0.396784	0.0432901	0.104773	-0.0828602	0.868788	1	-0.0324011	0.949974	1	-0.0671211	0.64522	1	0.127977	0.223047	0.939077	-0.313924	0.01582	0.0458678	-0.220667	0.0777645	0.205006	0.03472	0.865365	1
P08476	P08476	INHBA_HUMAN	Inhibin beta A chain	-1.88624	1.16747e-09	1.9396e-08	3.10875	5.39706e-06	4.27091e-05	0.604563	0.461332	0.998386	4.32543	1.70885e-07	2.24544e-05	-0.946497	1.49552e-05	0.00514459	0.0299349	0.999664	1	2.22204	0.000766158	0.00339689	-3.18789	3.04444e-13	8.09268e-12	7.34	4.96173e-12	1.20901e-09
P08559	P08559	ODPA_HUMAN	Pyruvate dehydrogenase E1 component subunit alpha, somatic form, mitochondrial	-0.00762808	0.999965	1	-0.0248125	0.98781	1	0.00729733	0.997404	1	0.137568	0.051055	0.566293	-0.00613622	1	1	0.0786315	0.318821	1	-0.131747	0.0503601	0.119815	-0.0437036	0.910665	1	0.046483	0.972016	1
P08567	P08567	PLEK_HUMAN	Pleckstrin	0.461127	5.1465e-07	5.72181e-06	0.500926	5.1018e-08	5.74861e-07	-0.0892143	0.756182	1	-0.051739	0.988303	1	-0.123055	0.41122	1	-0.0916251	0.843632	1	0.436574	6.96881e-09	7.97526e-08	0.396298	2.75679e-05	0.00023064	0.102638	0.888338	1
P08574	P08574	CY1_HUMAN	Cytochrome c1, heme protein, mitochondrial	0.154882	0.345749	0.571654	0.157038	0.28127	0.469426	0.0981006	0.355419	0.896718	0.0498637	0.953529	1	0.151017	0.215839	1	0.00414691	0.952085	1	-0.0154201	0.999992	1	0.16485	0.0455696	0.135366	-0.0604239	0.927499	1
P08575	P08575	PTPRC_HUMAN	Receptor-type tyrosine-protein phosphatase C	-0.151295	0.00604416	0.0235642	-0.313851	4.86741e-15	1.29385e-13	0.010092	1	1	-0.0674656	0.930246	1	-0.0170458	1	1	0.0170904	1	1	-0.33266	1.19124e-17	3.31731e-16	-0.167993	0.00585107	0.024849	-0.0983012	0.716925	1
P08579	P08579	RU2B_HUMAN	U2 small nuclear ribonucleoprotein B''	-0.263517	0.113886	0.250283	-0.0247132	0.95124	1	0.0839884	0.651244	1	0.17259	0.0582692	0.606657	0.168481	0.299779	1	-0.203548	0.101098	0.690678	0.0252134	0.956975	1	-0.246847	0.314141	0.580662	0.00410872	0.999991	1
P08590	P08590	MYL3_HUMAN	Myosin light chain 3	-0.173635	0.207042	0.392855	-0.327117	0.0160415	0.0462122	-0.162393	0.169749	0.605302	-0.220508	0.0537087	0.578432	0.0729799	0.689763	1	-0.0670264	0.467129	1	-0.164724	0.184271	0.339403	0.0617374	0.749779	1	-0.293488	0.0814753	0.699369
P08621	P08621	RU17_HUMAN	U1 small nuclear ribonucleoprotein 70 kDa	-0.0415964	0.87635	1	-0.097052	0.262697	0.444775	-0.0473742	0.307118	0.82728	-0.0399887	0.943662	1	-0.0122214	0.998328	1	-0.0322075	0.954301	1	-0.0970626	0.315214	0.516061	-0.0960431	0.550721	0.854729	-0.0564103	0.859077	1
P08631	P08631	HCK_HUMAN	Tyrosine-protein kinase HCK	-0.337367	8.91003e-07	9.38845e-06	-0.437555	1.63221e-12	3.43351e-11	0.020912	0.999822	1	0.0231558	0.999466	1	0.0827897	0.935201	1	0.0130403	0.999989	1	-0.455268	2.61123e-13	5.14158e-12	-0.234918	0.000132005	0.000925615	-0.00497258	1	1
P08648	P08648	ITA5_HUMAN	Integrin alpha-5	-0.682882	1.66519e-19	6.71588e-18	-0.686273	9.34994e-13	1.99556e-11	-0.0834907	0.033549	0.219329	-0.0207907	0.999489	1	0.0536464	0.963308	1	-0.113094	0.0602838	0.545217	-0.591552	2.34166e-12	4.23964e-11	-0.684664	4.66581e-18	1.93515e-16	-0.0608106	0.931527	1
P08670	P08670	VIME_HUMAN	Vimentin	0.0576436	0.93361	1	-0.007753	1	1	-0.0462731	0.999657	1	0.0366894	0.999801	1	0.0195996	1	1	0.0992002	0.0472245	0.482592	0.00625086	1	1	0.170189	7.35719e-05	0.000555876	0.0245519	1	1
P08708	P08708	RS17_HUMAN	Small ribosomal subunit protein eS17	-0.000340371	1	1	-0.0373013	0.79323	0.992756	-0.0461304	0.110249	0.469704	-0.056534	0.833335	1	-0.0452994	0.805364	1	-0.154067	0.0004875	0.028509	0.00882905	0.994696	1	-0.210441	0.0150217	0.0550075	-0.000451381	1	1
P08754	P08754	GNAI3_HUMAN	Guanine nucleotide-binding protein G	-0.105273	0.27742	0.487047	-0.0931899	0.180359	0.331992	-0.0616829	0.205803	0.670138	-0.0789898	0.139602	0.897136	-0.0840031	0.743346	1	-0.119938	0.0403545	0.447724	-0.0571453	0.607656	0.842279	-0.0968974	0.888238	1	-0.234592	0.0556518	0.581424
P08758	P08758	ANXA5_HUMAN	Annexin A5	-0.0042766	1	1	-0.0138333	0.999938	1	-0.0913175	0.0059731	0.066789	-0.0197076	0.999998	1	-0.0411153	0.978924	1	0.0257684	0.999994	1	0.0421812	0.908799	1	0.0352958	0.982785	1	0.00224409	1	1
P08779	P08779	K1C16_HUMAN	Keratin, type I cytoskeletal 16	-2.25105	9.59043e-09	1.42347e-07	-1.57376	2.39783e-06	2.01762e-05	-1.90647	0.00941124	0.0911208	-0.37578	0.865221	1	1.02552	0.136327	1	-0.161717	0.997071	1	0.0639245	0.999995	1	1.83032	0.0612992	0.170866	-1.39487	0.0118763	0.244628
P08865	P08865	RSSA_HUMAN	Small ribosomal subunit protein uS2	0.061733	0.749638	0.972036	-0.0170272	0.998205	1	-0.0579617	0.797054	1	0.177543	0.00645567	0.161046	-0.0243113	0.994181	1	0.0807241	0.382716	1	0.0533798	0.681321	0.906774	0.172989	0.300579	0.563033	0.0585209	0.995403	1
P09001	P09001	RM03_HUMAN	Large ribosomal subunit protein uL3m	-0.134894	0.0985558	0.223827	-0.115822	0.133679	0.260151	0.108012	0.0701162	0.353788	0.00489201	0.999578	1	0.0365819	0.926916	1	-0.0141805	0.991016	1	-0.23252	0.0050889	0.0175368	-0.094926	0.487142	0.784586	0.108526	0.458554	1
P09012	P09012	SNRPA_HUMAN	U1 small nuclear ribonucleoprotein A	-0.0953149	0.182034	0.356987	-0.029947	0.956671	1	-0.118261	0.459954	0.996965	0.0984086	0.304328	1	0.0319298	0.918338	1	-0.119842	0.277971	1	0.042726	0.838895	1	0.036966	0.891542	1	-0.0422521	0.882215	1
P09104	P09104	ENOG_HUMAN	Gamma-enolase	-0.18258	0.0672475	0.165306	-0.32996	6.97384e-05	0.000421312	0.16095	0.584983	1	-0.0229287	0.997876	1	0.187142	0.339384	1	0.152176	0.854345	1	-0.280063	0.00365682	0.0132497	-0.150723	0.694136	0.986283	-0.00514509	0.999996	1
P09110	P09110	THIK_HUMAN	3-ketoacyl-CoA thiolase, peroxisomal	0.0435088	0.886402	1	0.0770988	0.286548	0.476737	0.0771142	0.00164853	0.0257083	0.0846933	0.708068	1	0.0876588	0.217903	1	0.0245564	0.830542	1	0.00461486	0.999983	1	0.0768675	0.767062	1	-0.0215113	0.999506	1
P09132	P09132	SRP19_HUMAN	Signal recognition particle 19 kDa protein	0.137703	0.982539	1	-0.31948	0.718583	0.933838	0.0827329	0.991956	1	-1.51989	0.80955	1	-0.260136	0.823285	1	-1.06271	0.3241	1	-0.402213	0.644031	0.872837	-0.205166	0.999908	1	-1.25975	0.66296	1
P09211	P09211	GSTP1_HUMAN	Glutathione S-transferase P	0.0313427	0.974608	1	0.042163	0.936367	1	-0.0210172	0.951798	1	-0.00421394	0.999999	1	-0.0506511	0.916732	1	0.011369	0.999974	1	0.0359225	0.984355	1	-0.00963386	1	1	0.0284144	0.999302	1
P09326	P09326	CD48_HUMAN	CD48 antigen	1.08444	0.000951117	0.00494412	1.08277	0.141863	0.272631	-0.215083	0.017562	0.140689	0.0629073	0.796334	1	-0.470117	0.00175445	0.190001	0.0645796	0.960865	1	1.29785	0.0131369	0.0394053	0.829409	0.107559	0.261323	0.533025	0.0243511	0.38281
P09382	P09382	LEG1_HUMAN	Galectin-1	0.119732	0.204348	0.389308	-0.350002	3.7034e-06	3.01636e-05	-0.08649	0.0659417	0.34066	-0.467511	0.000594971	0.0278351	-0.179945	0.198614	1	0.0907573	0.341809	1	-0.196103	0.0033078	0.0121663	0.00961485	0.99993	1	-0.348737	0.000877716	0.0349557
P09417	P09417	DHPR_HUMAN	Dihydropteridine reductase	-0.0952113	0.186922	0.363914	-0.0866808	0.296772	0.490005	0.0222284	0.943832	1	0.0570036	0.612724	1	0.0993951	0.292598	1	-0.047025	0.845676	1	-0.0777122	0.557737	0.790894	-0.0514359	0.928321	1	0.00365876	0.999914	1
P09429	P09429	HMGB1_HUMAN	High mobility group protein B1	-0.256525	0.00546751	0.0217362	-0.13245	0.0903176	0.19054	-0.00386464	0.998816	1	-0.0251212	0.989604	1	-0.0096783	0.999127	1	-0.157042	0.154553	0.807199	-0.128586	0.0678692	0.152948	-0.269122	5.80135e-05	0.000451148	0.0527742	0.941557	1
P09467	P09467	F16P1_HUMAN	Fructose-1,6-bisphosphatase 1	-0.383291	4.54771e-07	5.12428e-06	-0.277166	0.000122558	0.000697877	-0.267388	1.14436e-06	6.49727e-05	-0.0188547	1	1	-0.0800125	0.764191	1	-0.201824	0.949519	1	0.0277218	0.99988	1	-0.0694591	0.92617	1	0.0243042	1	1
P09488	P09488	GSTM1_HUMAN	Glutathione S-transferase Mu 1	-0.392595	0.00523995	0.0210029	-0.474777	0.00210579	0.00826486	-0.0494089	0.221053	0.696595	-0.184092	0.797914	1	-0.0698305	0.599356	1	0.453106	0.610749	1	-0.425368	0.0247441	0.0663168	-0.402892	0.021166	0.072489	0.194236	0.904897	1
P09493	P09493	TPM1_HUMAN	Tropomyosin alpha-1 chain	0.10336	0.543414	0.788753	-0.395793	0.00696625	0.0230552	0.159899	0.0972726	0.433174	-0.129437	0.724187	1	0.143248	0.313457	1	0.267719	0.708237	1	-0.555692	4.59863e-05	0.000270279	-0.246206	0.0406254	0.122906	-0.278277	0.357983	1
P09496	P09496	CLCA_HUMAN	Clathrin light chain A	0.0403756	0.900103	1	-0.0340557	0.903943	1	-0.0561236	0.35559	0.896718	0.0488892	0.886178	1	-0.0252043	0.934702	1	0.0411586	0.803863	1	0.0102403	0.984646	1	0.0588298	0.657217	0.952554	0.0826141	0.783771	1
P09497	P09497	CLCB_HUMAN	Clathrin light chain B	-0.0374655	0.847187	1	-0.0954975	0.224195	0.393368	0.0479066	0.785828	1	0.025205	0.921678	1	-0.0116675	0.997913	1	0.10489	0.198231	0.897088	-0.143404	0.0388651	0.0964699	-0.0663497	0.561021	0.863168	0.0368725	0.937241	1
P09525	P09525	ANXA4_HUMAN	Annexin A4	0.0325121	0.993797	1	-0.246831	1.68883e-07	1.75734e-06	-0.065466	0.0911299	0.4157	-0.135934	0.0395205	0.488617	-0.031367	0.999007	1	0.124677	0.0721678	0.593732	-0.183839	0.000622322	0.00282736	0.158626	0.134518	0.309709	-0.164995	0.155805	0.924683
P09543	P09543	CN37_HUMAN	2',3'-cyclic-nucleotide 3'-phosphodiesterase	0.425908	2.39637e-10	4.39309e-09	0.384999	4.49508e-09	6.08501e-08	-0.0207611	0.742987	1	0.0320633	0.970903	1	-0.0280654	0.988794	1	0.0861246	0.371754	1	0.406356	6.80915e-10	8.94829e-09	0.34979	7.93596e-07	9.11778e-06	0.0756723	0.746761	1
P09601	P09601	HMOX1_HUMAN	Heme oxygenase 1	0.15774	0.100086	0.226839	-0.405074	5.03734e-05	0.000316077	0.0899231	0.375503	0.918805	-0.0899292	0.952767	1	-0.146515	0.0702816	1	0.409492	0.219947	0.932543	-0.51922	3.03595e-06	2.24737e-05	-0.0869646	0.892792	1	0.0342288	0.999292	1
P09603	P09603	CSF1_HUMAN	Macrophage colony-stimulating factor 1	-3.60235	1.55238e-15	4.56197e-14	1.18117	0.000920004	0.00404525	0.280682	0.56556	1	2.82125	2.44631e-14	7.83701e-12	-0.250438	0.00270068	0.254735	-0.802372	0.20666	0.90833	1.00107	0.00398758	0.0142626	-3.75331	1.10926e-18	4.8774e-17	3.47986	5.25728e-16	2.56205e-13
P09622	P09622	DLDH_HUMAN	Dihydrolipoyl dehydrogenase, mitochondrial	0.124646	0.056851	0.145435	0.205682	0.0911453	0.191733	0.0284704	0.824958	1	0.081675	0.499552	1	0.0554123	0.894768	1	-0.0437214	0.815669	1	0.177211	0.0545552	0.128128	0.0680461	0.622571	0.92359	-0.0157381	0.999892	1
P09651	P09651	ROA1_HUMAN	Heterogeneous nuclear ribonucleoprotein A1	0.00496267	1	1	0.0930938	0.827717	1	-0.0650266	0.261412	0.757177	0.0256506	0.995344	1	0.0713905	0.89188	1	-0.0963974	0.0583099	0.533641	0.146967	0.0179225	0.0508756	0.089307	0.599564	0.904055	-0.0128108	1	1
P09661	P09661	RU2A_HUMAN	U2 small nuclear ribonucleoprotein A'	-0.117314	0.0480891	0.126907	-0.0325595	0.923661	1	-0.00931437	0.945375	1	-0.00175068	0.999998	1	-0.00636788	0.999857	1	0.0269772	0.967178	1	-0.0853704	0.227392	0.399215	-0.173317	0.0306707	0.0988128	0.0742101	0.601354	1
P09668	P09668	CATH_HUMAN	Pro-cathepsin H [Cleaved into: Cathepsin H mini chain; Cathepsin H	-0.252609	0.0057478	0.0226046	-0.471595	1.0361e-05	7.67946e-05	0.0576493	0.230766	0.710428	-0.0357997	0.96168	1	0.0796122	0.813172	1	0.178032	0.579074	1	-0.550927	6.67142e-07	5.62168e-06	-0.200988	0.202092	0.417757	-0.115412	0.731727	1
P09758	P09758	TACD2_HUMAN	Tumor-associated calcium signal transducer 2	0.0816026	0.733078	0.957569	0.259838	0.249589	0.428285	0.185971	0.0319376	0.212482	-0.0997647	0.985888	1	0.0872864	0.672769	1	0.0998143	0.998091	1	0.0738671	0.968655	1	-0.178234	0.2484	0.488753	0.075121	0.964201	1
P09769	P09769	FGR_HUMAN	Tyrosine-protein kinase Fgr	-0.270401	1.23991e-07	1.54935e-06	-0.181436	0.0355329	0.0892214	0.0390326	0.869216	1	0.0327927	0.985664	1	0.0285501	0.983717	1	-0.0444665	0.925837	1	-0.166716	0.00573216	0.0193431	-0.261073	9.49113e-06	8.83823e-05	0.0941161	0.665456	1
P09874	P09874	PARP1_HUMAN	Poly [ADP-ribose] polymerase 1	-0.650466	4.99823e-13	1.20784e-11	-0.858684	5.64075e-22	2.66025e-20	0.145157	0.00837615	0.0837329	-0.229136	0.00202257	0.0687675	0.0453329	0.980345	1	-0.00916711	0.999999	1	-1.00725	1.37285e-25	6.74659e-24	-0.7211	5.30368e-16	1.87975e-14	-0.257013	0.0022059	0.0731547
P09913	P09913	IFIT2_HUMAN	Interferon-induced protein with tetratricopeptide repeats 2	2.47715	6.07668e-40	7.10728e-38	5.84269	5.79288e-60	1.99275e-57	-0.357481	8.55822e-11	1.66828e-08	3.41482	2.52834e-34	4.92857e-31	0.05248	0.999961	1	0.391281	0.606309	1	6.20489	1.22985e-60	2.76623e-58	2.87644	3.39439e-36	4.22349e-34	3.41836	2.46392e-32	4.803e-29
P09914	P09914	IFIT1_HUMAN	Interferon-induced protein with tetratricopeptide repeats 1	2.378	9.5543e-40	1.07449e-37	4.79109	8.14685e-48	1.48884e-45	-0.169166	0.00772958	0.0792665	2.91602	2.38228e-23	2.32192e-20	0.0480979	0.999726	1	0.480586	0.879682	1	5.20464	1.60565e-50	2.5378e-48	2.67818	3.20955e-36	4.08032e-34	2.49533	3.35906e-21	2.18264e-18
P09917	P09917	LOX5_HUMAN	Polyunsaturated fatty acid 5-lipoxygenase	-0.146608	0.146494	0.303041	0.0165843	0.99956	1	0.173149	0.0666445	0.342584	-0.165763	0.757665	1	-0.00781911	0.999976	1	-0.359671	0.176309	0.858988	-0.146795	0.184464	0.339441	-0.250424	0.0295928	0.0961436	-0.00557606	0.999989	1
P09936	P09936	UCHL1_HUMAN	Ubiquitin carboxyl-terminal hydrolase isozyme L1	0.300088	0.287031	0.499571	0.298935	0.343247	0.547398	-0.0561014	0.796001	1	-0.0811044	0.987034	1	-0.385559	0.0950413	1	0.223828	0.969485	1	0.355036	0.107351	0.222519	-0.0614627	0.7916	1	0.304455	0.798167	1
P09958	P09958	FURIN_HUMAN	Furin	-2.352	6.92894e-15	1.93878e-13	-3.02554	4.00574e-19	1.52114e-17	1.01228	0.103919	0.453859	-0.592624	7.14868e-05	0.00491829	0.102325	0.251358	1	0.252979	0.00474682	0.132222	-3.9972	4.00574e-19	1.2527e-17	-3.02942	7.81544e-14	2.25146e-12	-0.714797	8.71094e-07	8.63416e-05
P09960	P09960	LKHA4_HUMAN	Leukotriene A-4 hydrolase	-0.194255	3.87183e-05	0.0002985	-0.145966	0.0209673	0.0576708	-0.0494581	0.615371	1	-0.0602126	0.986618	1	-0.0468728	0.996138	1	-0.0744853	0.837892	1	-0.127717	0.00136735	0.00562325	-0.16649	0.000733148	0.00418696	-0.0140475	1	1
P09972	P09972	ALDOC_HUMAN	Fructose-bisphosphate aldolase C	-0.183938	0.0243341	0.0742725	-0.28367	0.000829626	0.00370638	0.0222471	0.999197	1	0.103643	0.972958	1	0.160657	0.072502	1	0.21467	0.969245	1	-0.281745	7.82766e-05	0.000438469	0.0149503	1	1	-0.0570138	0.998065	1
P0C0S5;Q71UI9	P0C0S5	H2AZ_HUMAN	Histone H2A.Z	0.50826	5.97111e-05	0.000444262	0.457576	0.0013535	0.00565861	0.172499	0.199831	0.658373	-0.0253873	0.939161	1	0.197116	0.775728	1	0.0252964	0.930834	1	0.285078	0.0317281	0.0814154	0.532877	0.00151053	0.00781733	-0.142605	0.940129	1
P0CG29;P0CG30	P0CG29	GST2_HUMAN	Glutathione S-transferase theta-2	-0.960635	0.982736	1	0.00629795	0.972989	1	0.064791	0.694117	1	0.954621	0.318212	1	1.46827	0.0132725	0.607255	-0.0123121	0.962119	1	-0.058493	0.969913	1	0.442842	0.66554	0.960533	-0.513647	0.553595	1
P0CG38	P0CG38	POTEI_HUMAN	POTE ankyrin domain family member I	-0.116908	0.387628	0.620545	0.0031499	0.998923	1	-0.150526	0.142998	0.549445	0.0418736	0.794251	1	-0.128556	0.323025	1	-0.104684	0.554885	1	0.153676	0.286918	0.478988	0.00101635	0.999964	1	0.0819978	0.64382	1
P0CG47;P0CG48;P62979;P62987	P0CG47	UBB_HUMAN	Polyubiquitin-B [Cleaved into: Ubiquitin]	0.0607917	0.601147	0.842038	0.130967	0.107738	0.218995	-0.0130625	0.96422	1	-0.012994	0.984606	1	-0.0833204	0.911218	1	0.211003	0.49158	1	-0.0274726	0.931574	1	0.235207	0.326232	0.597308	0.140132	0.562604	1
P0DMM9;P0DMN0	P0DMM9	ST1A3_HUMAN	Sulfotransferase 1A3	-0.0107027	0.704419	0.933691	1.58123	0.0226862	0.0615688	-0.388607	0.376824	0.919779	1.04432	0.585937	1	-0.776551	0.0991528	1	-0.547614	0.491289	1	1.96984	0.00348942	0.0127698	-0.398647	0.272211	0.523131	1.82087	0.113847	0.815905
P0DMV8;P0DMV9	P0DMV8	HS71A_HUMAN	Heat shock 70 kDa protein 1A	0.134118	0.0153485	0.0507396	0.147792	0.0109278	0.0334935	-0.0832437	1.63915e-05	0.000610559	0.0656089	0.929763	1	0.032236	0.999993	1	0.0260097	0.999979	1	0.236003	1.59178e-07	1.49418e-06	0.242661	3.31403e-05	0.000271055	0.0314999	0.999988	1
P0DP23;P0DP24;P0DP25	P0DP23	CALM1_HUMAN	Calmodulin-1	-0.319386	0.0074791	0.028091	-0.190668	0.0341005	0.0861629	-0.0772275	0.287253	0.801814	0.0728863	0.727006	1	-0.046853	0.931905	1	0.168663	0.0545037	0.522521	-0.152609	0.0534419	0.125867	-0.178853	0.0383963	0.117315	0.182747	0.184712	0.989313
P10109	P10109	ADX_HUMAN	Adrenodoxin, mitochondrial	0.637496	0.00883523	0.0322726	0.482891	0.915023	1	0.0136671	0.975252	1	-0.265347	0.786242	1	-0.156931	0.740077	1	-0.110742	0.796213	1	0.469223	0.945112	1	0.466897	0.820428	1	-0.108416	0.821064	1
P10124	P10124	SRGN_HUMAN	Serglycin	0.853612	5.46141e-05	0.000408419	2.30809	0.000149115	0.000830499	-0.0185236	0.868227	1	1.02674	0.0112796	0.234785	-0.734821	0.000421979	0.0685481	-0.427738	0.349529	1	2.32661	0.000201519	0.00103376	0.137314	0.625965	0.926479	1.76156	0.000570043	0.0252461
P10147	P10147	CCL3_HUMAN	C-C motif chemokine 3	-0.741779	0.223361	0.414716	4.01947	2.46582e-05	0.000168067	-0.807509	0.594631	1	5.35655	1.04121e-09	1.84515e-07	-0.901956	1.34774e-05	0.00492598	0	0.969457	1	4.96465	1.34105e-07	1.27312e-06	-1.24797	0.0242244	0.0813227	6.2585	1.73796e-11	3.76429e-09
P10153	P10153	RNAS2_HUMAN	Non-secretory ribonuclease	-0.589819	0.000139133	0.000940638	-0.156571	0.292117	0.484074	0.255639	0.0241502	0.174906	-0.162078	0.436711	1	-0.0642934	0.591741	1	-0.595326	0.0490619	0.492979	-0.41221	0.00808223	0.025927	-0.909751	1.13172e-06	1.26063e-05	-0.0977849	0.691242	1
P10155	P10155	RO60_HUMAN	RNA-binding protein RO60	0.0949664	0.141933	0.295933	0.108236	0.249141	0.427753	-0.00969359	0.998842	1	-0.00570318	0.999965	1	-0.0494958	0.817435	1	-0.00709885	0.999942	1	0.0671458	0.580302	0.814792	0.0468447	0.85027	1	0.0456387	0.932734	1
P10253	P10253	LYAG_HUMAN	Lysosomal alpha-glucosidase	0.0721284	0.96591	1	0.00944349	1	1	0.0319385	0.852775	1	-0.0200471	0.999988	1	-0.0892808	0.406997	1	0.038261	0.999972	1	-0.0483145	0.755581	0.969697	-0.0415393	0.969928	1	-0.0182912	0.999999	1
P10301	P10301	RRAS_HUMAN	Ras-related protein R-Ras	-0.165466	0.0362761	0.101943	-0.300094	0.000441204	0.00214121	0.0559823	0.00823171	0.0829983	0.00946641	0.997772	1	-0.0494909	0.787769	1	0.0802829	0.872724	1	-0.3277	0.000235822	0.0011858	-0.288936	0.000584252	0.0034208	0.0515003	0.882206	1
P10321	P10321	HLAC_HUMAN	HLA class I histocompatibility antigen, C alpha chain	1.46034	5.31551e-11	1.05017e-09	1.65475	6.30759e-12	1.2504e-10	-0.322329	0.132157	0.526469	0.0344748	0.999301	1	-0.253605	0.0729679	1	-0.386787	0.89529	1	2.13224	5.79693e-10	7.66979e-09	1.44065	3.63595e-09	6.16319e-08	0.310082	0.809196	1
P10398	P10398	ARAF_HUMAN	Serine/threonine-protein kinase A-Raf	0.218172	0.0075592	0.0283192	0.140256	0.0778385	0.169156	0.0253377	0.928737	1	-0.0768453	0.471726	1	-0.0201691	0.985161	1	0.00696106	0.999766	1	0.134816	0.0843076	0.182702	0.137446	0.14946	0.33501	-0.0566762	0.805365	1
P10412	P10412	H14_HUMAN	Histone H1.4	-0.0181136	0.991279	1	0.173759	0.120385	0.23881	-0.00142868	0.999921	1	-0.00930389	0.999939	1	-0.0626406	0.670676	1	-0.203851	0.146793	0.789927	0.162549	0.0794826	0.173892	-0.0489648	0.897426	1	-0.00978515	0.999945	1
P10451	P10451	OSTP_HUMAN	Osteopontin	-1.35911	0.0246787	0.0750889	-1.22633	0.152388	0.288546	0.704736	0.941332	1	0.761566	0.843252	1	-1.14058	0.0498854	1	0.628781	0.55343	1	-1.93106	0.00433369	0.0152908	-3.20443	9.57285e-06	8.90016e-05	1.90215	0.129287	0.867055
P10515	P10515	ODP2_HUMAN	Dihydrolipoyllysine-residue acetyltransferase component of pyruvate dehydrogenase complex, mitochondrial	0.166886	0.0372359	0.103891	0.148813	0.118596	0.236143	0.129478	0.0046085	0.0564131	0.130552	0.263183	1	-0.0549512	0.743746	1	0.148806	0.270341	0.991781	0.0709965	0.859193	1	-0.0158181	0.997791	1	0.151601	0.139264	0.890073
P10599	P10599	THIO_HUMAN	Thioredoxin	1.78277	3.18329e-22	1.61877e-20	1.71579	1.40583e-19	5.59272e-18	-0.0983127	0.184746	0.631789	0.142712	0.445522	1	-0.10357	0.272569	1	0.131258	0.473769	1	1.82897	1.65957e-22	6.22125e-21	1.82159	2.09051e-22	1.22253e-20	0.185848	0.249304	1
P10606	P10606	COX5B_HUMAN	Cytochrome c oxidase subunit 5B, mitochondrial	0.0402693	0.88231	1	-0.0224773	0.959853	1	0.0410052	0.465332	0.999234	0.0780598	0.392712	1	0.0164646	0.971783	1	0.153411	0.00584799	0.151723	-0.0650961	0.551203	0.782577	-0.0186161	0.97605	1	0.0406668	0.879392	1
P10619	P10619	PPGB_HUMAN	Lysosomal protective protein	-0.273864	0.041022	0.111997	-0.522428	0.00110522	0.0047281	-0.241562	0.0140389	0.121809	-0.149158	0.367726	1	-0.0287743	0.857328	1	0.0994058	0.797504	1	-0.280866	0.0226656	0.0616504	-0.0610768	0.847837	1	-0.120384	0.665904	1
P10620	P10620	MGST1_HUMAN	Microsomal glutathione S-transferase 1	0.234368	0.0124049	0.0424978	0.332345	0.00236435	0.00915676	0.139308	0.0272898	0.189313	-0.186128	0.191203	1	0.0676412	0.734687	1	-0.157045	0.195188	0.893159	0.162373	0.0866862	0.186787	0.188452	0.0396399	0.120548	-0.253769	0.0808485	0.698378
P10644	P10644	KAP0_HUMAN	cAMP-dependent protein kinase type I-alpha regulatory subunit	-0.149182	0.0850103	0.199095	-0.160829	0.000666694	0.00305963	-0.00470843	0.997884	1	-0.0537188	0.89977	1	0.00675732	1	1	0.0108647	0.999047	1	-0.177711	1.29242e-05	8.50176e-05	-0.116762	0.203882	0.42101	-0.00197456	1	1
P10768	P10768	ESTD_HUMAN	S-formylglutathione hydrolase	-0.0169057	0.996198	1	-0.0818581	0.255655	0.436134	-0.087205	0.000946094	0.0171825	-0.0189459	0.998816	1	-0.0874249	0.538304	1	-0.0520316	0.964844	1	-0.0163324	0.996565	1	-0.038875	0.97766	1	-0.111113	0.874454	1
P10809	P10809	CH60_HUMAN	60 kDa heat shock protein, mitochondrial	0.174158	0.00138357	0.00683371	0.113335	0.0662685	0.148914	0.104313	0.0494705	0.282127	-0.0220804	0.999999	1	0.0582617	0.997797	1	0.0226337	0.999792	1	0.00506907	1	1	0.121004	0.438598	0.729707	-0.159246	0.407272	1
P10914	P10914	IRF1_HUMAN	Interferon regulatory factor 1	0.603173	0.000135894	0.000920865	4.99957	4.31332e-10	6.81042e-09	0.0210419	0.997215	1	4.3983	9.7348e-10	1.83501e-07	0.141188	0.262836	1	0.00189748	0.925052	1	4.97853	3.39774e-10	4.66432e-09	0.723318	0.000623133	0.00362957	4.25711	3.13226e-09	4.82039e-07
P11021	P11021	BIP_HUMAN	Endoplasmic reticulum chaperone BiP	0.149632	1.81028e-05	0.000149951	0.230061	2.89881e-09	4.09475e-08	0.168894	5.29763e-09	5.58916e-07	0.00577964	1	1	0.0768739	0.74577	1	-0.0530192	0.424488	1	0.0397038	0.974159	1	0.0524504	0.956018	1	-0.0295339	1	1
P11117	P11117	PPAL_HUMAN	Lysosomal acid phosphatase	0.267998	0.00403648	0.0168971	0.0849642	0.453692	0.673057	0.00846522	0.968899	1	-0.107837	0.587238	1	-0.0501025	0.637336	1	0.0319961	0.973423	1	0.151725	0.117688	0.239804	0.305553	0.0011741	0.0062762	-0.121831	0.53642	1
P11142	P11142	HSP7C_HUMAN	Heat shock cognate 71 kDa protein	-0.141473	0.330731	0.552921	-0.0980888	0.279507	0.467017	-0.0583629	0.109447	0.468214	0.0403458	0.997548	1	0.092416	0.278663	1	-0.0332462	0.997511	1	-0.0109369	1	1	0.0338689	0.999974	1	-0.0134799	1	1
P11161	P11161	EGR2_HUMAN	E3 SUMO-protein ligase EGR2	-2.11729	2.63079e-09	4.15808e-08	-1.49903	7.27535e-06	5.62781e-05	0.41871	0.576728	1	0.100057	0.651025	1	0.0776096	0.808064	1	-0.518198	0.0183687	0.307234	-1.91774	3.47199e-05	0.000208462	-2.45839	7.33259e-07	8.49129e-06	0.0224477	0.988983	1
P11166	P11166	GTR1_HUMAN	Solute carrier family 2, facilitated glucose transporter member 1	-0.167191	0.675907	0.909923	-0.420357	0.00529596	0.0183368	0.268854	0.00106481	0.0185655	0.0453324	0.974652	1	0.367856	6.21366e-05	0.016517	0.284444	0.737514	1	-0.744207	2.48735e-07	2.2552e-06	-0.175277	0.184439	0.391648	-0.30845	0.244142	1
P11169	P11169	GTR3_HUMAN	Solute carrier family 2, facilitated glucose transporter member 3	-1.18274	1.53788e-09	2.51216e-08	-0.884396	1.16072e-05	8.52771e-05	0.236635	0.0179598	0.142325	0.296244	0.275644	1	-0.108308	0.389454	1	-0.0925285	0.943475	1	-1.09789	6.38139e-08	6.29315e-07	-1.52886	2.9549e-11	6.52085e-10	0.440442	0.06886	0.647417
P11171	P11171	EPB41_HUMAN	Protein 4.1	0.375568	1.45076e-05	0.000122248	0.287347	0.00336829	0.0124512	0.0477684	0.922341	1	-0.0720868	0.615479	1	0.0540329	0.861648	1	-0.0577467	0.685117	1	0.134616	0.131862	0.261932	0.191986	0.153695	0.341493	-0.149943	0.232213	1
P11172	P11172	UMPS_HUMAN	Uridine 5'-monophosphate synthase	-0.0545403	0.677093	0.9111	-0.0466183	0.842316	1	0.0420979	0.67094	1	0.0360341	0.947522	1	0.0313542	0.989034	1	0.0569916	0.611289	1	-0.0831389	0.338431	0.542975	-0.0496037	0.880403	1	0.0250026	0.993728	1
P11177	P11177	ODPB_HUMAN	Pyruvate dehydrogenase E1 component subunit beta, mitochondrial	-0.0562217	0.787265	1	-0.0708618	0.44018	0.659451	-0.00117411	0.999994	1	0.0369111	0.894282	1	-0.0336704	0.947954	1	0.0518883	0.43336	1	-0.065466	0.400776	0.615477	-0.0721179	0.760872	1	0.0507405	0.939836	1
P11182	P11182	ODB2_HUMAN	Lipoamide acyltransferase component of branched-chain alpha-keto acid dehydrogenase complex, mitochondrial	0.140608	0.118648	0.258107	-0.0842223	0.491327	0.713681	0.0957644	0.0092765	0.0904149	-0.0259243	0.979705	1	0.0537816	0.82253	1	0.077812	0.361743	1	-0.12958	0.0860772	0.18568	0.0657683	0.6277	0.928139	-0.0873348	0.556199	1
P11215	P11215	ITAM_HUMAN	Integrin alpha-M	-0.872317	1.24244e-55	2.50544e-53	-0.827207	7.63867e-61	3.19078e-58	0.0857388	0.0597546	0.318546	-0.0235669	0.999999	1	0.0197901	1	1	-0.0963969	0.580361	1	-0.953861	1.11854e-72	4.36082e-70	-0.947089	3.01985e-48	8.40957e-46	-0.128855	0.893962	1
P11216	P11216	PYGB_HUMAN	Glycogen phosphorylase, brain form	-0.0665807	0.711259	0.938599	-0.126057	0.00727378	0.0238704	-0.0100195	0.996789	1	0.0537938	0.826172	1	-0.0555144	0.804595	1	0.0560396	0.0776892	0.612017	-0.110109	0.0303943	0.0786834	-0.0336539	0.999992	1	0.0569744	0.946952	1
P11217	P11217	PYGM_HUMAN	Glycogen phosphorylase, muscle form	-0.121079	0.116571	0.255269	-0.163587	0.0226865	0.0615688	-0.057417	0.159404	0.583349	0.110415	0.0944327	0.758575	-0.00329903	0.999998	1	0.0860644	0.429853	1	-0.104989	0.213466	0.381642	-0.058934	0.917136	1	0.139259	0.156858	0.926918
P11233	P11233	RALA_HUMAN	Ras-related protein Ral-A	0.0178036	0.93606	1	0.0208155	0.930638	1	-0.0441389	0.46854	1	-0.0879613	0.297663	1	-0.0564433	0.744216	1	-0.0909732	0.0573561	0.529051	0.0649544	0.588243	0.824346	0.00549925	0.988047	1	-0.031518	0.880204	1
P11234	P11234	RALB_HUMAN	Ras-related protein Ral-B	0.0402821	0.81039	1	-0.0155637	0.996391	1	0.017873	0.882375	1	-0.0552923	0.715628	1	-0.0204203	0.948508	1	-0.0422058	0.656917	1	-0.103982	0.606123	0.841137	0.00802048	0.998581	1	-0.0960807	0.691199	1
P11279	P11279	LAMP1_HUMAN	Lysosome-associated membrane glycoprotein 1	0.164314	0.254176	0.457426	0.0202312	0.93262	1	-0.136713	0.236866	0.718833	-0.0186743	0.923257	1	-0.137949	0.557831	1	0.125408	0.79981	1	0.156944	0.225194	0.396071	0.163078	0.348109	0.622936	0.119275	0.867059	1
P11310	P11310	ACADM_HUMAN	Medium-chain specific acyl-CoA dehydrogenase, mitochondrial	-0.0618174	0.371734	0.602189	-0.102261	0.111288	0.224494	-0.0296474	0.688711	1	0.0141528	0.99994	1	0.0590325	0.875182	1	0.0291586	0.998858	1	-0.0182212	0.995995	1	0.0165822	0.999765	1	-0.0448797	0.993032	1
P11387	P11387	TOP1_HUMAN	DNA topoisomerase 1	0.0614867	0.678828	0.912184	0.186031	0.000236957	0.00124504	-0.0303234	0.930001	1	0.00942652	1	1	-0.104878	0.502913	1	-0.0138731	0.999154	1	0.190244	0.000652075	0.00294466	0.000982574	1	1	0.0931681	0.43146	1
P11413	P11413	G6PD_HUMAN	Glucose-6-phosphate 1-dehydrogenase	-0.0335271	0.997965	1	-0.0518086	0.852228	1	-0.0413657	0.655979	1	0.0654195	0.865888	1	0.0448418	0.997145	1	0.0394468	0.998563	1	-0.020724	1	1	-0.0269484	0.999945	1	0.0418248	0.99941	1
P11441	P11441	UBL4A_HUMAN	Ubiquitin-like protein 4A	-0.0793329	0.603273	0.843833	-0.216654	0.0115365	0.0351566	0.0598661	0.48902	1	-0.0890465	0.64789	1	-0.0162683	0.959674	1	0.094162	0.534791	1	-0.27652	0.00273917	0.010395	-0.191111	0.0455771	0.135366	-0.111354	0.451265	1
P11498	P11498	PYC_HUMAN	Pyruvate carboxylase, mitochondrial	-0.129276	0.289019	0.501636	-0.20668	0.118306	0.235644	-0.22481	0.0153869	0.130409	0.107816	0.925915	1	-0.244489	0.0447232	1	0.102675	0.993213	1	0.0280707	0.995339	1	-0.15078	0.21637	0.441343	0.317978	0.034313	0.455017
P11586	P11586	C1TC_HUMAN	C-1-tetrahydrofolate synthase, cytoplasmic	-0.116112	0.00503572	0.0203236	-0.178762	1.33716e-06	1.18302e-05	-0.0568799	0.158872	0.582496	0.0210007	1	1	0.0278466	0.99966	1	0.0469199	0.999801	1	-0.122245	0.00277106	0.0104956	0.00468752	1	1	6.22954e-05	1	1
P11717	P11717	MPRI_HUMAN	Cation-independent mannose-6-phosphate receptor	0.132469	0.0320751	0.0921274	0.212797	1.5793e-06	1.37847e-05	-0.100287	0.0715134	0.358193	0.0565993	0.991328	1	0.181723	0.000113067	0.0275506	-0.0831008	0.972179	1	0.306779	4.52389e-09	5.33382e-08	0.41098	2.73494e-15	9.1394e-14	-0.217421	0.0228958	0.369875
P11766	P11766	ADHX_HUMAN	Alcohol dehydrogenase class-3	-0.0708106	0.481726	0.723269	-0.261747	3.78729e-05	0.000245001	-0.0464317	0.00401254	0.0505718	-0.0924364	0.340746	1	-0.113036	0.229163	1	0.0654589	0.458089	1	-0.174635	0.00219228	0.00852422	-0.136045	0.0741614	0.198125	0.0128784	0.999079	1
P11908	P11908	PRPS2_HUMAN	Ribose-phosphate pyrophosphokinase 2	-0.0298851	0.899858	1	-0.217644	0.103548	0.212019	0.0171775	0.956187	1	-0.111824	0.420392	1	0.179644	0.024958	0.793229	0.136336	0.241052	0.959614	-0.234821	0.0103319	0.0320535	0.115125	0.299019	0.560469	-0.241121	0.127913	0.864779
P11940	P11940	PABP1_HUMAN	Polyadenylate-binding protein 1	0.0823959	0.0833959	0.196099	0.202213	8.7161e-07	7.93952e-06	-0.0022679	1	1	0.130424	0.00480756	0.133245	0.0127875	0.999996	1	-0.0218098	0.998738	1	0.184583	4.4624e-06	3.19159e-05	0.0826106	0.388223	0.669912	0.151011	0.0935335	0.750321
P12004	P12004	PCNA_HUMAN	Proliferating cell nuclear antigen	-0.026345	0.994582	1	0.0700822	0.616514	0.842377	-0.0701358	0.558034	1	-0.0374834	0.806179	1	-0.0502308	0.862186	1	-0.199018	0.00410317	0.120397	0.124243	0.217558	0.385539	-0.0329364	0.897402	1	-0.0258636	0.963561	1
P12036	P12036	NFH_HUMAN	Neurofilament heavy polypeptide	1.95415	0.000222814	0.00142096	0.517842	0.987801	1	0.421304	0.443137	0.987749	0.638453	0.998726	1	0.0324066	0.906266	1	2.07476	0.103795	0.694843	0.0965379	0.855828	1	1.56525	0.69783	0.989072	0.606046	0.996292	1
P12081	P12081	HARS1_HUMAN	Histidine--tRNA ligase, cytoplasmic	0.0270545	0.994127	1	-0.00956056	0.999985	1	-0.0529826	0.407041	0.958794	0.00794774	0.999954	1	-0.0464641	0.795751	1	0.0235911	0.353112	1	0.0765391	0.576969	0.811866	0.0403175	0.973618	1	0.0261578	0.997226	1
P12236	P12236	ADT3_HUMAN	ADP/ATP translocase 3	0.169733	0.032363	0.0927739	0.173859	0.00341119	0.0126018	0.0631814	0.0188894	0.147287	0.149121	0.0231959	0.361857	-0.0668367	0.701694	1	0.0735098	0.0130004	0.257074	0.121617	0.298112	0.494009	0.0471332	0.973625	1	0.125487	0.444608	1
P12268	P12268	IMDH2_HUMAN	Inosine-5'-monophosphate dehydrogenase 2	-0.144586	0.0281505	0.0833963	0.0040031	0.999986	1	0.0248249	0.974942	1	0.0612714	0.622487	1	0.0602651	0.831336	1	-0.0676743	0.0468143	0.48115	1.78894e-05	0.999988	1	-0.10904	0.539468	0.843164	0.00953861	1	1
P12270	P12270	TPR_HUMAN	Nucleoprotein TPR	-0.0409961	0.998648	1	0.0662069	0.960074	1	0.00312146	1	1	-0.0101922	1	1	0.0158285	1	1	-0.115089	2.89225e-07	0.00011742	0.0489624	0.985057	1	-0.04321	0.99941	1	-0.0208625	1	1
P12273	P12273	PIP_HUMAN	Prolactin-inducible protein	-2.52248	0.00379203	0.0161448	-3.35859	0.000662046	0.00304136	-2.15897	0.23479	0.715503	-0.318604	0.796373	1	0.810401	0.18994	1	0.0916845	0.985823	1	-0.614432	0.247876	0.427983	0.808253	0.04723	0.139214	-1.129	0.0671295	0.640414
P12277	P12277	KCRB_HUMAN	Creatine kinase B-type	2.05165	7.48441e-22	3.67805e-20	2.1349	6.22745e-19	2.30495e-17	-0.622181	1.49297e-13	5.4568e-11	0.0540504	0.999968	1	-0.179165	0.322464	1	0.0250151	1	1	2.78952	2.1851e-25	1.05607e-23	2.58668	2.69058e-30	2.53782e-28	0.175065	0.713104	1
P12318	P12318	FCG2A_HUMAN	Low affinity immunoglobulin gamma Fc region receptor II-a	-0.192872	0.12876	0.27582	-1.00438	3.58694e-07	3.46718e-06	0.158601	0.5318	1	-0.345669	0.246169	1	-0.140574	0.144107	1	0.493438	0.349383	1	-1.17469	8.96164e-08	8.73461e-07	-0.655868	3.17473e-06	3.29181e-05	0.0555136	0.979386	1
P12429	P12429	ANXA3_HUMAN	Annexin A3	3.38951	7.50771e-14	1.9816e-12	3.18175	1.90959e-10	3.1546e-09	0.0166286	0.999987	1	-0.0176565	0.940559	1	-0.477076	0.0200211	0.750534	-0.734303	0.198677	0.897088	3.70863	8.30373e-09	9.37455e-08	3.16719	3.87693e-09	6.55268e-08	0.45942	0.0525285	0.569045
P12694	P12694	ODBA_HUMAN	2-oxoisovalerate dehydrogenase subunit alpha, mitochondrial	-0.0645452	0.654961	0.891161	0.0187052	0.997528	1	0.0510381	0.484545	1	0.0317942	0.997712	1	0.0315524	0.88961	1	0.0157573	0.995085	1	-0.116806	0.445262	0.668066	-0.0779715	0.654934	0.951349	-0.0370276	0.916508	1
P12814	P12814	ACTN1_HUMAN	Alpha-actinin-1	-0.0723483	0.620631	0.858635	-0.124615	0.0163633	0.0469543	-0.0757667	0.000777921	0.0150141	-0.0319713	1	1	-0.028072	0.999971	1	-0.0677825	0.959409	1	-0.0523776	0.957379	1	-0.0498103	0.999523	1	-0.00715913	1	1
P12821	P12821	ACE_HUMAN	Angiotensin-converting enzyme	-0.575475	8.21215e-21	3.78147e-19	-0.816432	1.36245e-31	1.15472e-29	0.00647447	0.999344	1	-0.0139748	1	1	-0.0733541	0.916831	1	0.180057	0.106611	0.69683	-0.854781	7.82212e-34	5.86458e-32	-0.646136	2.6545e-22	1.53698e-20	0.0174208	1	1
P12830	P12830	CADH1_HUMAN	Cadherin-1	0.142199	0.980645	1	-0.4279	0.00244837	0.00945712	0.566298	0.437171	0.98569	-0.502656	0.157773	0.946312	0.489753	0.166016	1	0.193048	0.857492	1	-0.865189	1.07114e-06	8.67595e-06	0.21608	0.947964	1	-0.942153	0.00955489	0.213262
P12883;P13533	P12883	MYH7_HUMAN	Myosin-7	0.0378844	0.965369	1	-1.27953	0.609828	0.836653	-0.197322	0.661929	1	-1.49308	0.382563	1	0.410346	0.944539	1	-0.17566	0.571225	1	-1.08221	0.86396	1	0.645552	0.709182	0.997186	-1.90342	0.732744	1
P12931	P12931	SRC_HUMAN	Proto-oncogene tyrosine-protein kinase Src	0.336412	1.95992e-07	2.34869e-06	0.459094	5.91936e-15	1.5523e-13	-0.018853	0.973019	1	0.127208	0.0374365	0.479057	-0.0474206	0.811088	1	0.013519	0.999738	1	0.472393	1.26828e-15	3.02731e-14	0.305816	3.80809e-08	5.55354e-07	0.180833	0.0272575	0.406637
P12955	P12955	PEPD_HUMAN	Xaa-Pro dipeptidase	-0.0676181	0.56573	0.810729	-0.251708	2.13715e-06	1.81394e-05	-0.181391	0.0113494	0.104687	-0.19019	0.132552	0.875889	-0.0935862	0.687434	1	-0.0265514	0.999912	1	-0.149105	0.0308149	0.0794558	0.0234434	0.999936	1	-0.104805	0.749265	1
P12956	P12956	XRCC6_HUMAN	X-ray repair cross-complementing protein 6	-0.0568226	0.640641	0.877394	0.0136349	0.999999	1	-0.0345108	0.0145931	0.1255	0.0063568	1	1	-0.0259118	0.999344	1	-0.0280868	0.998165	1	0.0514063	0.876874	1	-0.0290165	0.999943	1	0.00818232	1	1
P13010	P13010	XRCC5_HUMAN	X-ray repair cross-complementing protein 5	0.0673115	0.65074	0.886656	0.00589417	1	1	-0.0418787	0.679703	1	-0.0282503	0.995808	1	-0.0439511	0.96563	1	0.028612	0.999385	1	0.0343209	0.99122	1	0.0553592	0.887158	1	-0.0832035	0.970147	1
P13073	P13073	COX41_HUMAN	Cytochrome c oxidase subunit 4 isoform 1, mitochondrial	0.0897106	0.35759	0.585354	0.096253	0.316769	0.51386	0.142412	0.000195482	0.00484869	0.0443318	0.84451	1	0.0221529	0.965994	1	0.0152485	0.79017	1	-0.0518504	0.755671	0.969697	-0.0291405	0.939262	1	0.0256759	0.978011	1
P13196	P13196	HEM1_HUMAN	5-aminolevulinate synthase, non-specific, mitochondrial	1.44302	6.38458e-11	1.24873e-09	1.78868	8.53209e-11	1.45894e-09	-0.136051	0.000907576	0.0166903	0.533898	0.000118987	0.00764655	-0.146311	0.158256	1	0.0549671	0.750972	1	1.92473	3.04444e-11	4.73507e-10	1.43276	8.22036e-10	1.52129e-08	0.601906	0.00179755	0.0622772
P13284	P13284	GILT_HUMAN	Gamma-interferon-inducible lysosomal thiol reductase	0.226837	0.0458913	0.12221	-0.149015	0.187188	0.340448	0.0607839	0.169008	0.6045	-0.554808	0.00490034	0.135176	-0.0368753	0.789008	1	0.0135799	0.991528	1	-0.334831	0.0180102	0.0510536	0.0625969	0.606526	0.910206	-0.278524	0.0786661	0.694649
P13473	P13473	LAMP2_HUMAN	Lysosome-associated membrane glycoprotein 2	0.44658	0.0110305	0.0386959	0.222384	0.149945	0.284885	0.111762	0.195876	0.653068	-0.329909	0.0625998	0.635562	-0.262713	0.00577816	0.397537	0.0904382	0.432466	1	-0.0705909	0.825378	1	-0.116178	0.307692	0.572688	-0.0132942	0.992502	1
P13489	P13489	RINI_HUMAN	Ribonuclease inhibitor	-0.0714361	0.801693	1	-0.485564	9.45067e-06	7.07651e-05	-0.18869	0.000277043	0.00645476	-0.544356	1.0087e-06	0.000109238	-0.171234	0.330685	1	-0.0849582	0.879971	1	-0.180214	0.00491786	0.0170682	-0.108241	0.280312	0.535239	-0.148768	0.448183	1
P13498	P13498	CY24A_HUMAN	Cytochrome b-245 light chain	-0.28894	0.000719837	0.00390864	-0.211315	0.763117	0.970155	0.128758	0.113833	0.479606	0.0229532	0.999631	1	-0.129575	0.513057	1	-0.314269	0.860675	1	-0.313392	0.00170202	0.00682209	-0.557685	0.000331163	0.0020982	0.13822	0.910388	1
P13501	P13501	CCL5_HUMAN	C-C motif chemokine 5	3.56708	0.0868945	0.202939	4.78448	3.43968e-05	0.0002245	-0.510279	0.4913	1	2.15578	0.0423902	0.514079	-1.00402	0.0356943	0.927735	0.938382	0.345974	1	5.29476	1.60898e-06	1.2613e-05	3.07333	0.00337142	0.0157351	3.1598	0.000572632	0.0252461
P13639	P13639	EF2_HUMAN	Elongation factor 2	0.0240882	1	1	0.048147	0.916597	1	-0.0635254	0.83983	1	0.0281507	0.999985	1	-0.0195245	0.999999	1	-0.113209	0.310293	1	0.0916626	0.0716426	0.160033	0.0206828	1	1	-0.00411763	1	1
P13645	P13645	K1C10_HUMAN	Keratin, type I cytoskeletal 10	-0.526201	0.00052776	0.00302582	-0.809447	6.83694e-15	1.76913e-13	-0.679004	0.0177198	0.14144	-0.914243	2.90122e-06	0.000297654	0.317275	0.901721	1	-0.669683	0.00919931	0.204903	-0.0955033	0.996634	1	0.136301	0.999475	1	-1.25956	8.81023e-12	1.98162e-09
P13646	P13646	K1C13_HUMAN	Keratin, type I cytoskeletal 13	-0.581284	0.0572605	0.145972	-0.141933	0.614275	0.840104	-0.248503	0.533454	1	0.00163919	0.996974	1	0.444474	0.123946	1	-0.211147	0.846044	1	0.256088	0.260628	0.445269	0.167079	0.68108	0.97502	-0.653717	0.448425	1
P13647	P13647	K2C5_HUMAN	Keratin, type II cytoskeletal 5	-0.783159	2.48081e-05	0.000198737	-0.974024	7.03894e-14	1.64655e-12	-1.06174	0.0484943	0.278854	-0.8446	8.93258e-05	0.00607416	0.167834	0.968516	1	-0.724904	0.0720961	0.593732	-0.173081	0.992283	1	0.23402	0.92576	1	-1.20979	4.61254e-08	5.61961e-06
P13667	P13667	PDIA4_HUMAN	Protein disulfide-isomerase A4	0.0678638	0.418604	0.654369	0.0743841	0.438961	0.658847	0.140317	4.0622e-17	3.39367e-14	0.015709	1	1	0.0309985	0.99993	1	-0.0108109	1	1	-0.0639755	0.441238	0.664357	-0.067973	0.866503	1	-0.0067527	1	1
P13674	P13674	P4HA1_HUMAN	Prolyl 4-hydroxylase subunit alpha-1	0.223149	0.00481082	0.0195868	-0.0216525	0.999881	1	0.0576339	0.316665	0.840226	0.055896	0.980656	1	0.109362	0.0714914	1	0.226545	0.0795643	0.618739	-0.101076	0.36802	0.577457	0.175798	0.00206454	0.0102232	-0.0545246	0.985693	1
P13686	P13686	PPA5_HUMAN	Tartrate-resistant acid phosphatase type 5	-0.300231	0.00115628	0.00584943	-0.413563	0.000119346	0.000681575	0.00407706	0.999312	1	0.124861	0.611681	1	-0.249529	0.00340585	0.292903	0.0193096	0.999233	1	-0.427383	1.99779e-05	0.00012549	-0.619086	1.62023e-07	2.14368e-06	0.183159	0.412837	1
P13693	P13693	TCTP_HUMAN	Translationally-controlled tumor protein	0.00954926	0.999796	1	-0.0224605	0.991321	1	0.00278412	0.999959	1	0.130252	0.0514289	0.566293	-0.0345436	0.906352	1	-0.0968561	0.463656	1	-0.0032484	1	1	-0.0268068	0.999917	1	0.152919	0.109764	0.805397
P13716	P13716	HEM2_HUMAN	Delta-aminolevulinic acid dehydratase	-0.176947	0.0376227	0.10482	-0.261044	9.94405e-05	0.000580367	-0.101214	0.00999694	0.0959969	-0.0797563	0.724041	1	-0.0353201	0.947819	1	-0.0931485	0.842482	1	-0.201466	0.00399587	0.0142835	-0.195423	0.0869157	0.221928	-0.127782	0.569091	1
P13747	P13747	HLAE_HUMAN	HLA class I histocompatibility antigen, alpha chain E	0.511827	2.93534e-09	4.62692e-08	0.676907	5.05865e-10	7.86781e-09	-0.0655942	0.462507	0.998778	0.132299	0.529698	1	0.0628964	0.784605	1	-0.118835	0.824343	1	0.718864	7.34143e-10	9.58319e-09	0.633095	7.34887e-10	1.36867e-08	0.142958	0.290969	1
P13762	P13762	DRB4_HUMAN	HLA class II histocompatibility antigen, DR beta 4 chain	0.315197	0.234277	0.430022	-0.188504	0.86181	1	-0.297971	0.831387	1	0.0657519	0.999754	1	-0.141989	0.785986	1	0.329842	0.992977	1	0.513004	0.321375	0.522815	0.441972	0.51987	0.820615	0.330878	0.843254	1
P13796	P13796	PLSL_HUMAN	Plastin-2	0.138654	0.00703684	0.0267739	-0.0542755	0.985354	1	0.0100277	0.999997	1	0.00134914	1	1	0.00288735	1	1	0.144763	8.79247e-07	0.000270623	-0.0282796	1	1	0.187656	0.00543038	0.0233533	-0.00880796	1	1
P13798	P13798	ACPH_HUMAN	Acylamino-acid-releasing enzyme	-0.0824012	0.227152	0.419322	-0.152693	0.000645358	0.00297822	-0.0382141	0.311614	0.83372	0.0176169	0.999201	1	-0.00768001	1	1	0.0345122	0.902158	1	-0.0336548	0.953429	1	-0.0644761	0.809554	1	0.0310435	0.995561	1
P13804	P13804	ETFA_HUMAN	Electron transfer flavoprotein subunit alpha, mitochondrial	0.02097	0.999382	1	-0.0770262	0.334673	0.536349	0.0486589	0.248126	0.737118	0.0424767	0.957408	1	-0.0364955	0.972024	1	0.0820009	0.203922	0.905495	-0.129048	0.0367356	0.0919027	-0.110593	0.661073	0.95596	0.0115239	0.999066	1
P13807	P13807	GYS1_HUMAN	Glycogen [starch] synthase, muscle	0.149903	0.0080516	0.029859	0.189872	0.00135369	0.00565861	-0.0346477	0.791018	1	0.0776136	0.576908	1	0.0241066	0.991976	1	0.0143231	0.985695	1	0.192437	0.000930746	0.00401105	0.203328	0.000571696	0.00336008	-0.0105364	0.999967	1
P13861	P13861	KAP2_HUMAN	cAMP-dependent protein kinase type II-alpha regulatory subunit	-0.00890034	0.999995	1	-0.0633392	0.464958	0.683872	-0.0116711	0.994956	1	0.023293	0.993917	1	-0.00296404	1	1	0.0917853	0.000534737	0.0303936	-0.0461378	0.784857	0.989711	-0.0448682	0.964135	1	0.0508271	0.953035	1
P13929	P13929	ENOB_HUMAN	Beta-enolase	-0.0799036	0.561388	0.806954	-0.0901291	0.686102	0.907596	-0.0819066	0.661279	1	-0.258724	0.207877	1	-0.0685503	0.999775	1	0.00324739	0.822882	1	-0.00822254	0.971558	1	0.0651607	0.784561	1	-0.11434	0.571852	1
P13984	P13984	T2FB_HUMAN	General transcription factor IIF subunit 2	0.0347653	0.99406	1	-0.004798	0.994565	1	-0.0548493	0.347248	0.885371	-0.0916932	0.842414	1	0.00710094	0.99947	1	0.0657686	0.859715	1	-0.043576	0.793228	0.996321	0.000601625	0.999969	1	-0.0419175	0.963494	1
P13987	P13987	CD59_HUMAN	CD59 glycoprotein	0.723318	0.00758639	0.0284028	-0.180462	0.878476	1	-0.244927	0.144974	0.554124	-0.764801	0.49685	1	0.148771	0.977657	1	0.138979	0.720375	1	0.0644653	0.979987	1	1.11702	0.00431408	0.0193918	-0.913572	0.549196	1
P13995	P13995	MTDC_HUMAN	Bifunctional methylenetetrahydrofolate dehydrogenase/cyclohydrolase, mitochondrial [Includes: NAD-dependent methylenetetrahydrofolate dehydrogenase	0.861553	2.08728e-21	1.00053e-19	1.01488	5.42637e-24	3.11112e-22	-0.0528405	0.168853	0.604316	0.14317	0.0444855	0.52769	-0.0245362	0.992457	1	-0.0195468	0.998174	1	1.1008	5.28125e-26	2.68563e-24	0.944427	3.59172e-18	1.52206e-16	0.199915	0.0658858	0.635004
P14174	P14174	MIF_HUMAN	Macrophage migration inhibitory factor	0.253026	0.0278831	0.0827719	0.0700876	0.576165	0.805887	0.124613	0.135933	0.532649	0.197013	0.247897	1	0.0994369	0.551252	1	0.379951	0.0977756	0.683961	-0.0545249	0.71351	0.936037	0.22785	0.0827602	0.214303	0.0975758	0.594284	1
P14209	P14209	CD99_HUMAN	CD99 antigen	-0.273248	0.00471262	0.0192588	-0.494153	1.07018e-05	7.91199e-05	-0.0189986	0.76498	1	-0.0293964	0.924437	1	0.0275627	0.873365	1	0.170208	0.163965	0.827547	-0.540187	1.48404e-05	9.60027e-05	-0.327781	0.00461156	0.0204616	-0.048619	0.87522	1
P14314	P14314	GLU2B_HUMAN	Glucosidase 2 subunit beta	0.128661	0.0409336	0.111807	0.158601	0.00840697	0.0268346	0.0922758	0.00473544	0.0575318	-0.0192833	0.999658	1	-0.00722563	1	1	-0.0443005	0.323369	1	0.0489407	0.72893	0.949585	0.0255462	0.997714	1	0.0121954	0.999999	1
P14317	P14317	HCLS1_HUMAN	Hematopoietic lineage cell-specific protein	-0.200552	4.66798e-05	0.000352692	-0.186729	0.000100904	0.000588323	-0.0459095	0.187821	0.636305	0.0615927	0.573459	1	0.0342464	0.983142	1	-0.0333156	0.999999	1	-0.13339	0.00903087	0.0286685	-0.148818	0.00524863	0.0227027	0.039224	0.999995	1
P14324	P14324	FPPS_HUMAN	Farnesyl pyrophosphate synthase	-0.0517133	0.709577	0.937341	-0.0548608	0.62731	0.853141	-0.0187717	0.909455	1	-0.0251189	0.945956	1	-0.0625267	0.612143	1	-0.0443714	0.861232	1	-0.0272289	0.943961	1	-0.0810968	0.718224	1	-0.0295697	0.966145	1
P14384	P14384	CBPM_HUMAN	Carboxypeptidase M	-0.25518	0.000476312	0.00276611	-0.369809	2.40437e-06	2.02022e-05	-0.146092	0.000145337	0.00384584	-0.00597894	0.999998	1	0.000307682	1	1	0.103929	0.905136	1	-0.162813	0.0575233	0.13365	-0.112177	0.35289	0.629177	-0.0568917	0.968131	1
P14415	P14415	AT1B2_HUMAN	Sodium/potassium-transporting ATPase subunit beta-2	-1.42699	0.000208193	0.0013394	-1.04777	0.190633	0.345039	0.233605	0.860712	1	-0.101522	0.896978	1	0.306765	0.998725	1	-0.480741	0.505991	1	-1.28138	0.00438789	0.0154101	-1.35383	0.311711	0.578511	-0.408287	0.998086	1
P14550	P14550	AK1A1_HUMAN	Aldo-keto reductase family 1 member A1	-0.0714891	0.474271	0.715751	-0.198052	8.49727e-05	0.000503465	-0.081107	0.000278596	0.0064652	-0.0320269	0.99274	1	-0.0284568	0.994387	1	0.0627955	0.927819	1	-0.093468	0.144143	0.280884	-0.0104251	0.999982	1	-0.0721208	0.92693	1
P14598	P14598	NCF1_HUMAN	Neutrophil cytosol factor 1	0.971973	6.77943e-22	3.35984e-20	1.4572	4.37987e-28	3.12359e-26	-0.324485	5.81086e-10	8.28827e-08	0.147463	0.32636	1	-0.236521	0.000205907	0.0415221	-0.214666	0.434518	1	1.75436	3.5848e-35	2.75841e-33	1.0528	9.08619e-23	5.47794e-21	0.410753	0.000588395	0.0256786
P14618	P14618	KPYM_HUMAN	Pyruvate kinase PKM	0.0303974	1	1	-0.166739	6.87289e-09	9.0524e-08	-0.108152	1.2168e-07	9.00737e-06	-0.0296349	0.999988	1	-0.0316614	0.996242	1	0.0284988	0.999752	1	-0.0609724	0.680399	0.906166	-0.0024502	1	1	0.00617374	1	1
P14625	P14625	ENPL_HUMAN	Endoplasmin	0.106441	0.0305254	0.0889892	0.198348	2.62819e-07	2.61834e-06	0.145993	2.14801e-13	7.38914e-11	0.021074	0.999995	1	0.0048216	1	1	-0.0285044	0.999455	1	0.0257076	0.999809	1	-0.00301653	1	1	0.013958	1	1
P14678;P63162	P14678	RSMB_HUMAN	Small nuclear ribonucleoprotein-associated proteins B and B'	-0.125925	0.26201	0.467287	-0.0430174	0.779473	0.98623	0.0324201	0.755233	1	0.111409	0.950336	1	0.1309	0.524099	1	0.0285022	0.89803	1	-0.0754375	0.497713	0.728093	-0.0274446	0.946318	1	-0.0194906	0.995219	1
P14735	P14735	IDE_HUMAN	Insulin-degrading enzyme	-0.180435	0.000553376	0.00315107	-0.181243	0.0116973	0.035554	-0.0518105	0.660352	1	-0.031368	0.990721	1	0.0478807	0.980228	1	-0.0295259	0.88966	1	-0.115975	0.109298	0.225618	-0.112879	0.288757	0.547019	-0.0656561	0.839622	1
P14780	P14780	MMP9_HUMAN	Matrix metalloproteinase-9	0.333289	0.963172	1	0.929355	0.261952	0.443899	0.515933	0.55058	1	1.33388	0.317686	1	-0.465713	0.0999655	1	0.737811	0.940749	1	0.413421	0.719821	0.942049	-0.648357	0.194683	0.407483	1.79959	0.0411167	0.511575
P14854	P14854	CX6B1_HUMAN	Cytochrome c oxidase subunit 6B1	0.729665	0.159169	0.322306	-0.396626	0.0672558	0.150605	-0.233981	0.230938	0.710428	-1.44467	0.00263587	0.0851633	-1.28571	0.00555664	0.386848	-0.318383	0.363931	1	-0.162646	0.361201	0.569507	-0.322068	0.210476	0.431731	-0.158961	0.556117	1
P14866	P14866	HNRPL_HUMAN	Heterogeneous nuclear ribonucleoprotein L	0.0167317	0.999444	1	0.0583403	0.580564	0.810102	-0.0273597	0.973824	1	0.00363348	1	1	0.0629044	0.97766	1	-0.046841	0.0849624	0.634643	0.0765089	0.331036	0.53461	0.085684	0.627074	0.927683	-0.0771955	0.779567	1
P14868	P14868	SYDC_HUMAN	Aspartate--tRNA ligase, cytoplasmic	0.0416418	0.852595	1	-0.0117476	0.999998	1	-0.0148679	0.999951	1	-0.0132966	0.999931	1	0.0340354	0.991034	1	0.0431324	0.44715	1	0.00312033	1	1	0.061972	0.843114	1	-0.0464843	0.99484	1
P14902	P14902	I23O1_HUMAN	Indoleamine 2,3-dioxygenase 1	4.54941	1.05116e-36	1.0419e-34	4.01485	9.88544e-36	1.03232e-33	-0.212292	0.000325535	0.00743644	0.289972	0.00887121	0.203446	0.0409574	0.999995	1	0.111686	0.999996	1	3.1843	2.16169e-36	1.7805e-34	3.24255	5.64847e-37	7.68192e-35	0.129241	0.97811	1
P14923	P14923	PLAK_HUMAN	Junction plakoglobin	-1.10313	1.46249e-12	3.40743e-11	-1.37458	4.76063e-16	1.399e-14	-0.147392	0.821308	1	-0.17474	0.251243	1	0.0243744	0.999994	1	-0.0296977	0.998299	1	-1.13019	2.8497e-11	4.46784e-10	-0.905554	6.38756e-07	7.53114e-06	-0.258214	0.461262	1
P14927	P14927	QCR7_HUMAN	Cytochrome b-c1 complex subunit 7	0.0878644	0.490864	0.733388	0.143096	0.218146	0.38553	0.132347	0.00386813	0.0491639	0.182125	0.101171	0.784679	-0.0366997	0.870193	1	0.105978	0.346483	1	-0.00515739	0.999697	1	-0.0906376	0.457665	0.7508	0.179751	0.112888	0.813281
P15090	P15090	FABP4_HUMAN	Fatty acid-binding protein, adipocyte	-0.180521	0.584847	0.830403	-1.08075	2.39272e-07	2.40837e-06	-1.12764	0.00488774	0.0588138	-0.283175	0.865176	1	1.1102	0.00380366	0.303025	0.503882	0.697445	1	-0.298773	0.357263	0.56528	1.63877	0.000845636	0.0047414	-1.39338	0.00760471	0.178604
P15104	P15104	GLNA_HUMAN	Glutamine synthetase	-0.492808	0.244167	0.442894	-0.722205	3.68162e-06	3.007e-05	-0.0250998	0.98181	1	-0.402348	0.19608	1	-0.0797766	0.859381	1	0.0992326	0.901438	1	-0.718337	5.2451e-07	4.49098e-06	-0.43289	1.21595e-06	1.34675e-05	-0.200392	0.389761	1
P15121	P15121	ALDR_HUMAN	Aldo-keto reductase family 1 member B1	-0.0567724	0.642479	0.878881	-0.318194	2.96239e-05	0.000197313	-0.108915	0.238164	0.72053	-0.00371951	0.999251	1	-0.0811624	0.612611	1	0.17016	0.120807	0.73286	-0.217822	0.00050104	0.00234495	0.0911952	0.850259	1	-0.126244	0.719284	1
P15144	P15144	AMPN_HUMAN	Aminopeptidase N	-0.0742499	0.532004	0.777013	-0.159678	3.16729e-06	2.61615e-05	0.0746591	0.0101489	0.0968198	-0.0105853	1	1	0.00422549	1	1	0.0319142	1	1	-0.190715	1.13919e-06	9.20163e-06	-0.113706	0.473198	0.768684	-0.025114	1	1
P15153	P15153	RAC2_HUMAN	Ras-related C3 botulinum toxin substrate 2	0.184021	0.0774705	0.184616	-0.0254942	0.99126	1	-0.0495018	0.746505	1	-0.0429644	0.985052	1	-0.193112	0.120642	1	-0.151839	0.850726	1	-0.0340045	0.945643	1	0.00248855	0.940185	1	0.0703791	0.870538	1
P15170	P15170	ERF3A_HUMAN	Eukaryotic peptide chain release factor GTP-binding subunit ERF3A	-0.0518016	0.615894	0.853697	-0.0599078	0.628269	0.85382	-0.115463	0.0231555	0.169479	-0.137854	0.0618023	0.630751	-0.0141293	0.996981	1	0.0114008	0.999989	1	0.00858314	0.999105	1	0.278502	0.0280755	0.0919808	0.0414658	0.922576	1
P15289	P15289	ARSA_HUMAN	Arylsulfatase A	-0.274025	0.0379226	0.105455	-0.308451	0.348227	0.552125	-0.233536	0.218016	0.690285	0.051161	0.801246	1	0.0710269	0.983791	1	0.0855871	0.782003	1	0.233908	0.858623	1	0.0921556	0.580702	0.885776	-0.0814835	0.754518	1
P15291	P15291	B4GT1_HUMAN	Beta-1,4-galactosyltransferase 1	-0.0396308	0.840474	1	-0.0655017	0.719313	0.934372	-0.134014	0.265354	0.763008	0.24442	0.165484	0.967783	-0.215112	0.14067	1	0.270291	0.593304	1	0.0685119	0.655654	0.881808	-0.120729	0.586693	0.891164	0.459532	0.0185873	0.32939
P15309	P15309	PPAP_HUMAN	Prostatic acid phosphatase	0.766729	4.94043e-07	5.51367e-06	0.753701	4.6901e-07	4.44533e-06	0.12853	0.0361847	0.23051	-0.127008	0.403768	1	-0.0895024	0.813536	1	-0.157345	0.476196	1	0.625171	1.91231e-05	0.000120899	0.459145	0.000441957	0.00271603	-0.122841	0.440783	1
P15311	P15311	EZRI_HUMAN	Ezrin	0.123164	0.0174439	0.0562359	-0.0273928	0.992903	1	-0.00612024	1	1	-0.0229614	0.999744	1	0.00301138	1	1	0.0899721	0.896761	1	-0.0321405	0.987515	1	0.144363	0.0660982	0.181185	-0.119215	0.406485	1
P15374	P15374	UCHL3_HUMAN	Ubiquitin carboxyl-terminal hydrolase isozyme L3	-0.187265	0.0109591	0.0384685	-0.158098	0.0158709	0.0458561	-0.0155169	0.566749	1	0.0308849	0.845006	1	-0.0250813	0.947463	1	-0.0204771	0.674466	1	-0.147194	0.0143726	0.0424497	-0.226147	0.00214306	0.0105316	0.00666773	0.99914	1
P15408	P15408	FOSL2_HUMAN	Fos-related antigen 2	-1.15794	8.64191e-07	9.16764e-06	-0.274631	0.180935	0.332948	-0.096147	0.829895	1	0.404976	0.0639559	0.641533	0.0609501	0.578713	1	-0.405636	0.0033767	0.105037	-0.178484	0.618691	0.850119	-1.03803	0.000790161	0.00446892	0.260273	0.276186	1
P15498	P15498	VAV_HUMAN	Proto-oncogene vav	-0.120137	0.428616	0.665396	0.0600345	0.825902	1	0.0301084	0.997419	1	0.061172	0.722231	1	0.0943962	0.773343	1	-0.0854751	0.430501	1	-0.0434233	0.958311	1	-0.0434454	0.985404	1	-0.0657791	0.947296	1
P15509	P15509	CSF2R_HUMAN	Granulocyte-macrophage colony-stimulating factor receptor subunit alpha	1.92739	1.00491e-10	1.93951e-09	2.25249	4.05071e-12	8.11252e-11	-0.17448	0.175831	0.614053	0.430732	0.227264	1	-0.318436	0.130667	1	-0.00294768	0.999973	1	2.42697	6.48039e-12	1.10811e-10	1.60618	1.93575e-09	3.43039e-08	0.739865	0.0708468	0.656673
P15531	P15531	NDKA_HUMAN	Nucleoside diphosphate kinase A	-0.205667	0.00312346	0.0137752	-0.0823993	0.285829	0.475812	-0.0552342	0.0454728	0.266458	0.0284378	0.95325	1	-0.00991019	0.993845	1	-0.0736895	0.906323	1	0.00444338	0.999303	1	-0.1503	0.0549257	0.156914	0.0635811	0.80195	1
P15559	P15559	NQO1_HUMAN	NAD	0.45396	4.97048e-06	4.53469e-05	0.129141	0.131089	0.255793	0.0148857	0.952734	1	-0.00613575	0.999851	1	0.012936	0.989079	1	0.288139	0.122232	0.737778	0.0842799	0.45306	0.676064	0.376293	6.82843e-05	0.000520635	-0.0797865	0.840196	1
P15586	P15586	GNS_HUMAN	N-acetylglucosamine-6-sulfatase	0.135048	0.136351	0.287035	-0.140146	0.206508	0.368848	-0.129774	0.000949978	0.0171996	-0.20826	0.0544682	0.583383	-0.141828	0.140711	1	0.0245533	0.999768	1	0.059134	0.945492	1	0.0801377	0.793671	1	-0.0364201	0.994207	1
P15735	P15735	PHKG2_HUMAN	Phosphorylase b kinase gamma catalytic chain, liver/testis isoform	-0.285134	0.00236683	0.0109158	-0.170438	0.0716011	0.158307	0.0678475	0.322741	0.851787	-0.0399275	0.783449	1	-0.0448586	0.837145	1	-0.154623	0.0394002	0.442908	-0.266436	0.0120911	0.0367187	-0.432302	0.00042787	0.00264971	-0.0482018	0.813036	1
P15812	P15812	CD1E_HUMAN	T-cell surface glycoprotein CD1e, membrane-associated	-0.00530581	0.997239	1	-0.11963	0.27881	0.466519	0.285434	0.00106669	0.0185655	0.0844155	0.661967	1	-0.0664577	0.618706	1	0.2613	0.230342	0.949778	-0.405065	0.00155949	0.00632886	-0.357198	0.0162065	0.0585338	0.150873	0.453429	1
P15848	P15848	ARSB_HUMAN	Arylsulfatase B	0.23842	0.00265032	0.0120055	0.000499559	1	1	0.0695552	0.319499	0.845443	-0.018635	0.997219	1	-0.396054	0.0475431	1	0.142825	0.504981	1	-0.0690556	0.803801	1	-0.022153	0.995643	1	0.106981	0.543527	1
P15880	P15880	RS2_HUMAN	Small ribosomal subunit protein uS5	0.109142	0.241328	0.438949	-0.0292978	0.967794	1	0.053569	0.930213	1	0.013891	0.999702	1	-1.0117e-06	1	1	0.054011	0.799382	1	-0.0053713	0.999995	1	0.0705645	0.79279	1	-0.0248188	0.9958	1
P15907	P15907	SIAT1_HUMAN	Beta-galactoside alpha-2,6-sialyltransferase 1	0.42501	0.633378	0.8703	-0.306288	0.388956	0.602387	-0.273348	0.643846	1	-0.630169	0.417889	1	-0.176075	0.452772	1	0.101128	0.741101	1	-0.0329401	0.986824	1	0.522282	0.0994788	0.246296	-0.454094	0.617893	1
P15924	P15924	DESP_HUMAN	Desmoplakin	-0.636359	0.00182506	0.00874117	-1.27661	1.1308e-07	1.20235e-06	-1.23233	0.0351215	0.225456	-0.398036	0.0998208	0.779375	-0.0195015	0.999952	1	-0.359076	0.992367	1	-0.0415302	0.997867	1	-0.173271	0.924346	1	-0.447233	0.14819	0.905557
P15927	P15927	RFA2_HUMAN	Replication protein A 32 kDa subunit	-0.0743024	0.590131	0.834402	-0.0865919	0.475276	0.695898	-0.0216879	0.802298	1	-0.00676269	0.999278	1	0.00999562	0.992541	1	-0.0594061	0.87035	1	-0.0748282	0.577176	0.811962	0.00327336	0.999825	1	-0.0426369	0.891593	1
P16050	P16050	LOX15_HUMAN	Polyunsaturated fatty acid lipoxygenase ALOX15	-0.179306	3.58151e-08	4.8371e-07	-0.371942	9.56009e-25	5.70484e-23	0.0634327	0.0167233	0.136972	0.0154032	1	1	0.0493532	0.989943	1	0.120868	0.978084	1	-0.426088	2.59712e-31	1.74574e-29	-0.199944	2.51297e-06	2.66712e-05	-0.0614797	0.999915	1
P16066	P16066	ANPRA_HUMAN	Atrial natriuretic peptide receptor 1	-0.77936	7.45057e-05	0.000538578	-1.09712	0.000105418	0.000612807	0.774912	0.0283985	0.195152	-0.00141021	0.999369	1	0.0928573	0.665171	1	0.0359328	0.935645	1	-1.87203	3.73599e-08	3.84649e-07	-1.5688	1.27069e-06	1.40208e-05	-0.251639	0.731798	1
P16070	P16070	CD44_HUMAN	CD44 antigen	0.0495567	0.738666	0.962505	0.0481429	0.924069	1	-0.100128	0.0343477	0.222689	0.0955095	0.213928	1	-0.0374866	0.904849	1	0.147467	0.123985	0.743391	0.118671	0.277782	0.466936	0.0647398	0.70274	0.993146	0.0549976	0.873869	1
P16083	P16083	NQO2_HUMAN	Ribosyldihydronicotinamide dehydrogenase [quinone]	-0.177287	0.0594952	0.150879	-0.159957	0.0964141	0.200153	-0.0954655	0.112174	0.474481	0.0739946	0.926807	1	0.113742	0.270724	1	0.0570763	0.975912	1	-0.0154107	0.996132	1	0.173179	0.164253	0.359567	-0.0533329	0.961845	1
P16150	P16150	LEUK_HUMAN	Leukosialin	-0.210898	0.0261709	0.0788107	-0.320173	1.32867e-05	9.59267e-05	0.062049	0.275021	0.781497	0.105381	0.579139	1	0.0525281	0.877698	1	0.0815982	0.418328	1	-0.22534	0.000172902	0.000896392	-0.304159	0.000445109	0.00272765	0.160417	0.226521	1
P16152	P16152	CBR1_HUMAN	Carbonyl reductase [NADPH] 1	0.166375	0.0355947	0.100462	-0.0926925	0.604587	0.832444	-0.0979811	0.0065316	0.0708661	-0.0761652	0.358612	1	0.0618407	0.891379	1	0.133903	0.146468	0.789927	0.110953	0.317572	0.518326	0.263366	0.000855077	0.00478516	-0.0742235	0.84722	1
P16219	P16219	ACADS_HUMAN	Short-chain specific acyl-CoA dehydrogenase, mitochondrial	0.0183762	0.994574	1	-0.0767761	0.298893	0.492235	-0.0417763	0.0826005	0.390499	0.0639084	0.865169	1	0.0139371	0.997149	1	0.159935	0.0507924	0.500057	-0.0576462	0.618113	0.849724	0.0775108	0.762908	1	0.0211096	0.997929	1
P16220	P16220	CREB1_HUMAN	Cyclic AMP-responsive element-binding protein 1	0.0955979	0.296307	0.511268	0.313004	0.0100194	0.031117	-0.0290913	0.717835	1	0.0244024	0.863539	1	0.0956501	0.967044	1	-0.193003	0.0562785	0.527361	0.342095	0.0103398	0.032061	0.220339	0.366384	0.646339	-0.0712478	0.970121	1
P16278	P16278	BGAL_HUMAN	Beta-galactosidase	-0.283101	3.75737e-07	4.29162e-06	-0.474236	3.28773e-10	5.26758e-09	-0.105825	0.232624	0.713365	-0.106284	0.4669	1	-0.0500635	0.795108	1	0.0675457	0.984842	1	-0.333193	1.88832e-07	1.74178e-06	-0.147943	0.373263	0.653545	-0.119886	0.596895	1
P16284	P16284	PECA1_HUMAN	Platelet endothelial cell adhesion molecule	-0.625454	5.0337e-26	3.27079e-24	-0.659628	1.37823e-30	1.07465e-28	-0.0464584	0.462833	0.998778	-0.0118142	1	1	0.0147132	0.999986	1	0.00309752	1	1	-0.60553	8.96415e-25	4.00171e-23	-0.500005	1.29553e-15	4.483e-14	-0.0489697	0.992985	1
P16298	P16298	PP2BB_HUMAN	Serine/threonine-protein phosphatase 2B catalytic subunit beta isoform	-0.205115	0.0168399	0.0547718	-0.0959903	0.267246	0.450781	-0.0751377	0.0123807	0.111217	0.0760905	0.343949	1	-0.0592383	0.669238	1	-0.0463232	0.403247	1	-0.0849214	0.317223	0.51801	-0.243144	0.0185044	0.0654652	0.17588	0.150259	0.909826
P16333	P16333	NCK1_HUMAN	Cytoplasmic protein NCK1	-0.0606544	0.945855	1	-0.0499578	0.935565	1	-0.082817	0.0839193	0.393967	-0.0684198	0.742729	1	0.0025485	1	1	-0.0937031	0.265164	0.986727	0.111439	0.303369	0.500875	0.017957	0.999803	1	-0.246936	0.107811	0.803157
P16401	P16401	H15_HUMAN	Histone H1.5	-0.201668	0.00453824	0.0186767	0.0145855	0.99176	1	-0.0843789	0.0563986	0.306523	0.0380347	0.936714	1	-0.0450438	0.849736	1	-0.178218	0.267009	0.987151	0.0902039	0.342957	0.548542	-0.162746	0.0573502	0.162414	0.0522827	0.920769	1
P16435	P16435	NCPR_HUMAN	NADPH--cytochrome P450 reductase	-0.026146	0.999653	1	0.0706771	0.459256	0.678043	-0.0563333	0.704175	1	0.17333	0.203028	1	-0.0184869	0.999813	1	0.019725	1	1	0.0945105	0.293664	0.487883	0.00600374	1	1	0.0715738	0.930526	1
P16455	P16455	MGMT_HUMAN	Methylated-DNA--protein-cysteine methyltransferase	-0.0445955	0.824996	1	-0.197714	0.268406	0.452345	-0.169364	0.812471	1	-0.180803	0.216115	1	-0.22199	0.18723	1	-0.0276845	0.881848	1	-0.0283503	0.97956	1	-0.0972216	0.729588	1	0.0411868	0.880344	1
P16615	P16615	AT2A2_HUMAN	Sarcoplasmic/endoplasmic reticulum calcium ATPase 2	0.0300281	0.998079	1	-0.00780284	1	1	0.0654201	0.117414	0.488016	-0.0313375	0.999429	1	0.0442393	0.998968	1	-0.00385263	1	1	-0.0950335	0.0956667	0.201462	0.000681071	1	1	-0.108097	0.362878	1
P16671	P16671	CD36_HUMAN	Platelet glycoprotein 4	-0.682931	5.10208e-06	4.64028e-05	-1.08343	5.02167e-13	1.09577e-11	0.222644	0.00730268	0.0766716	-0.186727	0.244184	1	0.150463	0.363018	1	0.245814	0.0564514	0.527361	-1.32126	1.17353e-14	2.59955e-13	-0.736557	6.49158e-07	7.60777e-06	-0.33719	0.0261964	0.398776
P16871	P16871	IL7RA_HUMAN	Interleukin-7 receptor subunit alpha	-1.09548	0.0413814	0.112767	2.07796	0.0255636	0.0674014	-0.485232	0.876891	1	1.15299	0.0906662	0.743641	-0.282141	0.533641	1	-2.02045	0.0971966	0.682849	2.56319	0.120329	0.243996	-0.892385	0.023434	0.0790779	1.43513	0.105661	0.799896
P16885	P16885	PLCG2_HUMAN	1-phosphatidylinositol 4,5-bisphosphate phosphodiesterase gamma-2	-0.184863	4.85784e-09	7.43682e-08	-0.244591	5.46352e-14	1.28833e-12	-0.0160985	0.95202	1	0.0172442	1	1	-0.0241224	0.999998	1	0.0470933	0.772266	1	-0.229182	3.95238e-15	9.17203e-14	-0.209557	3.86576e-08	5.60967e-07	0.00457176	1	1
P16949	P16949	STMN1_HUMAN	Stathmin	-0.348714	0.0212855	0.0664944	-0.243652	0.104077	0.212887	-0.073293	0.457314	0.996785	-0.0363645	0.969865	1	0.0835083	0.535681	1	-0.24852	0.236293	0.953272	-0.128006	0.593162	0.829407	-0.238551	0.245072	0.483626	-0.168255	0.667577	1
P16989	P16989	YBOX3_HUMAN	Y-box-binding protein 3	-0.204694	0.000876301	0.0046251	0.000677209	1	1	-0.257502	0.0635672	0.333101	-0.0152484	0.99584	1	0.0413756	0.755682	1	-0.221748	0.17048	0.844806	0.168488	0.0128295	0.038614	0.0434211	0.929374	1	-0.0590522	0.900498	1
P17050	P17050	NAGAB_HUMAN	Alpha-N-acetylgalactosaminidase	-0.226567	0.065235	0.161377	-0.38741	0.00190633	0.00760452	0.199812	0.00413617	0.0516844	-0.149063	0.38479	1	0.0187262	0.959429	1	-0.00527127	0.999693	1	-0.573777	1.75438e-06	1.36431e-05	-0.448834	6.14132e-06	5.95596e-05	-0.206457	0.398223	1
P17096	P17096	HMGA1_HUMAN	High mobility group protein HMG-I/HMG-Y	-0.207554	0.0160525	0.0526205	0.054598	0.950813	1	-0.060533	0.0424109	0.256218	-0.0480973	0.800365	1	-0.0804688	0.509922	1	-0.35968	0.157975	0.813823	-0.0200647	0.898933	1	-0.21452	0.0218982	0.0746274	0.0266634	0.979268	1
P17174	P17174	AATC_HUMAN	Aspartate aminotransferase, cytoplasmic	-0.229869	2.01917e-05	0.000164458	-0.220778	0.000590346	0.00275967	-0.0270739	0.896604	1	0.0159464	0.999703	1	0.0738874	0.907037	1	0.052319	0.991208	1	-0.18103	0.000712527	0.0031867	-0.0771811	0.758407	1	-0.00573143	1	1
P17252	P17252	KPCA_HUMAN	Protein kinase C alpha type	-0.0650795	0.71249	0.939914	-0.0633798	0.648801	0.873834	-0.0981945	0.53183	1	-0.0439895	0.955353	1	-0.0571094	0.896189	1	-0.176888	0.494619	1	0.0697579	0.656932	0.882549	-0.0402521	0.954004	1	0.00130804	0.999995	1
P17275	P17275	JUNB_HUMAN	Transcription factor JunB	0.251048	0.000211066	0.00135193	1.76385	1.40913e-17	4.73598e-16	-0.255257	1.16071e-05	0.000478014	0.986547	2.54622e-14	7.83701e-12	-0.0158175	0.997531	1	-0.437345	7.33871e-05	0.00739945	1.99648	3.32872e-19	1.04658e-17	0.46597	1.3651e-06	1.49496e-05	0.970772	3.51002e-09	5.13165e-07
P17480	P17480	UBF1_HUMAN	Nucleolar transcription factor 1	-0.0945941	0.851504	1	0.00744279	0.999996	1	-0.00313104	0.999996	1	0.034742	0.972377	1	0.129183	0.106036	1	-0.0928819	0.0172366	0.295601	0.0184601	0.998099	1	0.0461925	0.928237	1	-0.109969	0.315411	1
P17568	P17568	NDUB7_HUMAN	NADH dehydrogenase [ubiquinone] 1 beta subcomplex subunit 7	0.114358	0.388685	0.621555	0.103155	0.496833	0.718466	0.159568	0.0901265	0.41241	-0.0455647	0.942411	1	0.017855	0.968822	1	-0.0343617	0.797212	1	-0.0564128	0.607264	0.841934	-0.0273548	0.945062	1	-0.0634197	0.856267	1
P17612	P17612	KAPCA_HUMAN	cAMP-dependent protein kinase catalytic subunit alpha	-0.323584	0.00058867	0.00331014	-0.044572	0.938614	1	0.139262	0.0500334	0.284626	-0.045451	0.879967	1	0.00608274	0.994597	1	-0.121438	0.115937	0.717774	-0.31091	0.00972578	0.0305622	-0.416709	2.76736e-05	0.000231193	0.0105465	0.994383	1
P17655	P17655	CAN2_HUMAN	Calpain-2 catalytic subunit	0.0640518	0.838886	1	-0.117431	0.373588	0.584469	-0.0135814	0.999995	1	-0.0402513	0.999884	1	-0.0429505	0.991444	1	-0.0181262	0.99999	1	-0.0513532	0.875313	1	-0.0573049	0.986882	1	-0.16763	0.184927	0.989313
P17661	P17661	DESM_HUMAN	Desmin	-0.384889	0.00885915	0.0323373	-0.277891	0.683267	0.905244	-0.452379	0.0725741	0.360896	-0.107625	0.784635	1	-0.118494	0.689085	1	-0.10121	0.622782	1	0.157309	0.337267	0.541553	-0.051004	0.827805	1	0.0171547	0.988922	1
P17706	P17706	PTN2_HUMAN	Tyrosine-protein phosphatase non-receptor type 2	0.289186	0.000234952	0.00149024	0.34857	2.53719e-05	0.000172328	-0.104165	0.0618093	0.327707	-0.0278483	0.961384	1	0.0621897	0.645641	1	-0.037446	0.895372	1	0.422777	6.93089e-07	5.80686e-06	0.406483	5.51298e-06	5.38229e-05	-0.107599	0.549218	1
P17812	P17812	PYRG1_HUMAN	CTP synthase 1	0.207747	0.0133837	0.0452939	0.0356935	0.984011	1	0.123759	0.0155746	0.130455	0.03891	0.92421	1	-0.0274407	0.989541	1	0.235503	0.0282651	0.369784	-0.18754	0.0247174	0.0662757	0.0162999	0.999763	1	0.0348719	0.990743	1
P17813	P17813	EGLN_HUMAN	Endoglin	-1.71233	2.96718e-07	3.48436e-06	-2.51351	3.40156e-09	4.70268e-08	0.225479	0.293718	0.810867	-0.575037	0.0167615	0.302535	0.00798557	0.997489	1	0.226142	0.528033	1	-2.33164	1.22116e-11	2.0059e-10	-1.35214	7.46556e-08	1.03702e-06	-0.599088	0.0229979	0.3705
P17844	P17844	DDX5_HUMAN	Probable ATP-dependent RNA helicase DDX5	-0.397407	2.77199e-20	1.20078e-18	0.143768	0.00734283	0.024043	-0.0702695	0.00387561	0.0491639	0.121238	0.000804484	0.0353731	-0.115751	0.0313792	0.899538	-0.451616	9.88297e-33	5.77956e-29	0.19198	7.97919e-07	6.6376e-06	-0.477567	7.47795e-22	4.28736e-20	0.219289	1.41157e-05	0.00109279
P17858	P17858	PFKAL_HUMAN	ATP-dependent 6-phosphofructokinase, liver type	0.0450365	0.879821	1	0.00778428	1	1	0.0266309	0.999973	1	0.0776758	0.230341	1	0.0799164	0.914991	1	0.084014	0.303302	1	-0.0287354	0.997929	1	0.106689	0.59796	0.902419	-0.0141318	1	1
P17900	P17900	SAP3_HUMAN	Ganglioside GM2 activator	-0.499906	0.000671267	0.0036964	-0.723968	5.62379e-06	4.43832e-05	-0.134677	0.655444	1	-0.179261	0.811531	1	-0.137295	0.258449	1	0.0330537	0.99731	1	-0.575743	5.42879e-06	3.84819e-05	-0.476022	0.00214146	0.0105316	-0.0654874	0.992705	1
P17927	P17927	CR1_HUMAN	Complement receptor type 1	-0.841126	0.0025359	0.0115229	-0.589284	0.0812595	0.175094	0.625934	0.565517	1	-0.406217	0.366545	1	0.961477	0.231107	1	-0.658059	0.271515	0.994874	-1.21522	0.0592476	0.13684	-0.505583	0.621087	0.922838	-1.36769	0.0127594	0.256415
P17931	P17931	LEG3_HUMAN	Galectin-3	-0.02836	0.958181	1	-0.00560949	0.999997	1	-0.22607	1.02369e-10	1.93114e-08	-0.0563339	0.987699	1	-0.0717278	0.679433	1	-0.0668216	0.994037	1	0.198204	0.00205325	0.0080371	0.242198	0.0840392	0.216503	-0.0396193	0.996229	1
P17947	P17947	SPI1_HUMAN	Transcription factor PU.1	-0.581578	9.04104e-05	0.000640873	-0.796111	4.37228e-06	3.50742e-05	0.339162	0.00171154	0.0262706	0.0645298	0.575369	1	0.0879515	0.459386	1	0.279062	0.00108459	0.0480505	-1.13527	4.47506e-07	3.88858e-06	-0.832789	1.31952e-05	0.000119083	-0.0234217	0.929092	1
P17980	P17980	PRS6A_HUMAN	26S proteasome regulatory subunit 6A	-0.112038	0.00849421	0.0312219	-0.128467	0.00680993	0.0226019	0.0148868	0.996136	1	0.0911106	0.224872	1	-0.0152636	0.999997	1	-0.0194104	0.993103	1	-0.0968963	0.346668	0.552854	-0.199284	0.00243744	0.0118194	0.134883	0.0493967	0.561133
P17987	P17987	TCPA_HUMAN	T-complex protein 1 subunit alpha	0.04683	0.927532	1	-0.0570485	0.587188	0.816376	-0.0619837	0.265744	0.76367	-0.0525146	0.860195	1	-0.0146228	1	1	0.00377166	1	1	-0.0355521	0.985714	1	0.022068	0.999998	1	-0.11374	0.458495	1
P18031	P18031	PTN1_HUMAN	Tyrosine-protein phosphatase non-receptor type 1	0.686656	2.05995e-23	1.12585e-21	0.793734	1.58287e-25	1.00615e-23	-0.153309	4.1614e-15	2.21235e-12	0.0585789	0.61104	1	0.0127721	0.999883	1	-0.0676573	0.385522	1	0.957965	4.74111e-32	3.30072e-30	0.876481	2.26562e-24	1.54062e-22	0.0752859	0.868232	1
P18074	P18074	ERCC2_HUMAN	General transcription and DNA repair factor IIH helicase subunit XPD	-0.117454	0.29014	0.502737	-0.0742376	0.598142	0.827326	0.123272	0.0936103	0.422728	-0.0617844	0.713359	1	0.0468009	0.876675	1	-0.105001	0.682494	1	-0.228588	0.0490666	0.117167	-0.242565	0.0912977	0.230929	-0.108585	0.525778	1
P18077	P18077	RL35A_HUMAN	Large ribosomal subunit protein eL33	-0.111507	0.283527	0.495389	0.495922	0.0100779	0.0312159	0.0129983	0.645137	1	0.008772	0.980718	1	-0.0287713	0.865485	1	-0.390734	0.0074879	0.180203	0.368111	0.00760728	0.0246878	-0.185939	0.0762564	0.201695	0.0692498	0.815315	1
P18085	P18085	ARF4_HUMAN	ADP-ribosylation factor 4	0.301802	0.00996292	0.0355047	0.162344	0.0632361	0.143335	0.00256723	0.983252	1	-0.124968	0.187284	1	-0.0141716	0.939619	1	-0.11689	0.032099	0.39519	0.215136	0.0695797	0.156501	0.374285	0.014464	0.0533175	-0.195263	0.256597	1
P18124	P18124	RL7_HUMAN	Large ribosomal subunit protein uL30	0.0586661	0.590518	0.834656	0.0868926	0.393131	0.606925	0.00296568	0.999993	1	0.0703729	0.963408	1	-0.0217201	0.997216	1	-0.0637129	0.738903	1	0.0878044	0.363529	0.572407	-0.0941568	0.228121	0.458123	0.103879	0.357344	1
P18206	P18206	VINC_HUMAN	Vinculin	-0.20296	3.18371e-15	9.12662e-14	-0.327573	2.17401e-27	1.53176e-25	0.0123478	0.999984	1	-0.0100024	1	1	0.0584953	0.997878	1	0.125927	0.630392	1	-0.328798	1.39562e-31	9.60185e-30	-0.173746	5.05218e-05	0.000399799	-0.0771655	0.997657	1
P18433	P18433	PTPRA_HUMAN	Receptor-type tyrosine-protein phosphatase alpha	-0.00926147	0.971865	1	1.13429	0.000364914	0.0018131	-0.0264009	0.799033	1	0.523131	0.042459	0.514079	0.0641492	0.995533	1	-0.487148	0.312322	1	1.22301	0.000148048	0.000777185	0.0473834	0.953414	1	0.469745	0.0190793	0.331028
P18440	P18440	ARY1_HUMAN	Arylamine N-acetyltransferase 1	-0.193981	0.016503	0.0538557	-0.28969	0.000187065	0.0010089	-0.0281401	0.810683	1	0.0554942	0.776291	1	0.0423612	0.894138	1	0.152216	0.042669	0.462947	-0.256563	0.0192876	0.0539425	-0.0630262	0.885161	1	0.0876345	0.690769	1
P18510	P18510	IL1RA_HUMAN	Interleukin-1 receptor antagonist protein	0.647221	9.0335e-07	9.45043e-06	0.86065	9.788e-08	1.05804e-06	-0.335607	2.22757e-12	5.42785e-10	0.128852	0.753001	1	-0.218717	0.018178	0.704006	-0.0233042	0.999229	1	1.17524	1.45458e-10	2.09002e-09	0.801035	1.29635e-08	2.05449e-07	0.372025	0.0596491	0.59527
P18583	P18583	SON_HUMAN	Protein SON	-0.148884	0.00687287	0.0262353	-0.165192	0.00102095	0.00441931	0.0560561	0.677228	1	-0.0355315	0.998403	1	0.0357762	0.999505	1	0.00257387	1	1	-0.202583	1.36225e-06	1.08387e-05	-0.186184	0.0126947	0.047927	-0.0409102	0.998413	1
P18615	P18615	NELFE_HUMAN	Negative elongation factor E	-0.100069	0.38326	0.615743	-0.261693	0.00986955	0.0307497	0.0707399	0.436844	0.98569	-0.26992	0.147649	0.920624	-0.0688864	0.648022	1	-0.0262415	0.953583	1	-0.324818	0.00460932	0.0161312	-0.241666	0.109853	0.265573	-0.201034	0.688911	1
P18621	P18621	RL17_HUMAN	Large ribosomal subunit protein uL22	-0.129829	0.0906084	0.209699	-0.155917	0.155913	0.294217	-0.0580463	0.0762507	0.372671	-0.0289876	0.949368	1	0.00352777	0.99974	1	-0.0467315	0.704928	1	-0.0812488	0.606545	0.841137	0.0338602	0.905365	1	-0.0325154	0.957431	1
P18627	P18627	LAG3_HUMAN	Lymphocyte activation gene 3 protein	4.80228	4.24872e-05	0.000323522	4.44718	2.73951e-05	0.000184357	-0.525475	0.250385	0.739706	-1.58595	0.359039	1	-0.90294	0.358787	1	-1.23085	0.68171	1	4.97265	2.49764e-06	1.8774e-05	4.42482	3.89943e-06	3.96589e-05	-0.683011	0.902323	1
P18669	P18669	PGAM1_HUMAN	Phosphoglycerate mutase 1	0.0369483	0.981636	1	-0.013362	0.999847	1	-0.068015	0.581985	1	-0.0833186	0.951503	1	-0.0323764	0.99474	1	-0.0599144	0.567322	1	0.0749945	0.239251	0.415467	0.0793935	0.554238	0.858365	-0.0146884	0.999968	1
P18754	P18754	RCC1_HUMAN	Regulator of chromosome condensation	-0.046359	0.760434	0.981899	-0.164953	0.0621515	0.141425	-0.0852973	0.509657	1	-0.138476	0.12812	0.863026	-0.0183281	0.986405	1	-0.104176	0.214944	0.924307	-0.0699735	0.574693	0.809833	-0.0456209	0.911028	1	-0.0215736	0.997774	1
P18859	P18859	ATP5J_HUMAN	ATP synthase-coupling factor 6, mitochondrial	0.061422	0.603109	0.843833	0.00677635	0.993159	1	0.0677917	0.177947	0.617221	0.029993	0.806119	1	-0.0825817	0.363662	1	0.0852365	0.087678	0.643339	-0.0479827	0.647099	0.874582	-0.0538822	0.666688	0.960916	0.0775056	0.562672	1
P19013	P19013	K2C4_HUMAN	Keratin, type II cytoskeletal 4	-0.756458	0.070866	0.172461	0.849642	0.944898	1	-0.125661	0.945649	1	2.09782	0.440568	1	0.905183	0.118035	1	0.491723	0.913703	1	0.975303	0.919288	1	0.274386	0.925654	1	1.19264	0.967355	1
P19022	P19022	CADH2_HUMAN	Cadherin-2	-0.627765	9.81477e-10	1.64461e-08	-0.860136	1.38682e-14	3.48073e-13	0.179347	0.000765358	0.0148698	0.00294062	0.999998	1	0.11968	0.446562	1	0.215837	0.00386158	0.115808	-1.10739	4.25247e-15	9.82943e-14	-0.563459	1.35174e-07	1.80478e-06	-0.245085	0.145113	0.897061
P19338	P19338	NUCL_HUMAN	Nucleolin	-0.0420917	0.88925	1	0.0155423	0.999828	1	-0.0436712	0.769876	1	0.00414344	1	1	-0.0100531	0.999999	1	-0.0961041	0.00116025	0.0510161	0.0794233	0.31448	0.515422	-0.00202717	1	1	0.00155229	1	1
P19367	P19367	HXK1_HUMAN	Hexokinase-1	0.092534	0.152148	0.311215	0.0725302	0.643776	0.86947	0.0880431	2.23658e-05	0.000782737	0.00373591	1	1	0.000872675	1	1	0.0394002	0.412213	1	-0.0198096	0.999842	1	0.0284655	0.99934	1	0.00580641	1	1
P19387	P19387	RPB3_HUMAN	DNA-directed RNA polymerase II subunit RPB3	-0.192983	0.0384997	0.106452	0.147116	0.457612	0.67621	0.071518	0.95081	1	-0.0426426	0.939897	1	-0.0159939	0.996429	1	-0.30413	0.0261625	0.362972	0.0471075	0.832403	1	-0.255894	0.00576047	0.0245534	0.0576741	0.945851	1
P19388	P19388	RPAB1_HUMAN	DNA-directed RNA polymerases I, II, and III subunit RPABC1	-0.155654	0.17361	0.344371	-0.0468373	0.749659	0.959716	0.0495352	0.343122	0.880011	0.100362	0.125268	0.85381	0.122566	0.465642	1	-0.103196	0.0394841	0.442908	-0.0963724	0.202405	0.365102	-0.158318	0.0217661	0.0742637	0.0463395	0.934489	1
P19397	P19397	CD53_HUMAN	Leukocyte surface antigen CD53	-1.26652	8.70162e-05	0.000620158	-0.034147	0.975786	1	-0.0793622	0.982847	1	0.860481	0.233716	1	0.0108665	0.994383	1	-0.371893	0.94001	1	0.0452152	0.9902	1	-1.17629	0.000588455	0.00344129	0.849615	0.261186	1
P19404	P19404	NDUV2_HUMAN	NADH dehydrogenase [ubiquinone] flavoprotein 2, mitochondrial	0.207593	0.124911	0.268955	0.159569	0.130275	0.254527	0.190817	0.000956126	0.0172575	0.0377378	0.940542	1	-0.0287577	0.977392	1	0.172502	0.427429	1	-0.122271	0.0759115	0.167711	-0.115993	0.363979	0.64365	0.0915586	0.626704	1
P19447	P19447	ERCC3_HUMAN	General transcription and DNA repair factor IIH helicase subunit XPB	0.24597	0.0819185	0.193403	0.241049	0.685188	0.906966	0.215634	0.598848	1	-0.16459	0.371205	1	-0.917301	0.275914	1	0.104917	0.960969	1	-0.0318406	0.979901	1	0.240665	0.828787	1	0.00836261	0.999699	1
P19474	P19474	RO52_HUMAN	E3 ubiquitin-protein ligase TRIM21	0.498715	4.51617e-11	8.98318e-10	0.516429	7.04941e-11	1.21967e-09	0.00367506	0.999935	1	0.113469	0.162258	0.957682	0.00563421	0.999989	1	0.101072	0.194712	0.893159	0.518682	6.38742e-12	1.10088e-10	0.484317	2.37555e-07	3.02004e-06	0.134556	0.226482	1
P19484	P19484	TFEB_HUMAN	Transcription factor EB	-0.642104	1.62318e-07	1.9653e-06	-0.547733	4.72596e-06	3.7756e-05	0.510863	0.000136889	0.00370058	-0.0278141	0.963159	1	0.16009	0.253442	1	-0.0504596	0.856681	1	-1.17731	1.26576e-11	2.05616e-10	-0.939451	2.40359e-05	0.000204641	-0.301953	0.0482846	0.556968
P19525	P19525	E2AK2_HUMAN	Interferon-induced, double-stranded RNA-activated protein kinase	1.93338	3.08259e-40	3.67897e-38	1.59658	1.47292e-36	1.59511e-34	-0.096321	0.000546892	0.0114222	0.233004	0.00031738	0.017236	0.00287146	1	1	0.262568	0.000482382	0.0284947	1.71144	1.07171e-38	9.94822e-37	1.95286	3.21383e-39	5.07958e-37	0.228679	0.0126593	0.255605
P19623	P19623	SPEE_HUMAN	Spermidine synthase	-0.273461	0.00183677	0.00877637	-0.222095	0.00767036	0.0249202	0.00924924	0.991959	1	-0.163285	0.142113	0.904325	0.0206608	0.991017	1	-0.179259	0.0161296	0.286705	-0.179125	0.0205678	0.056924	-0.264175	0.00166816	0.00848296	-0.142916	0.211333	1
P19784	P19784	CSK22_HUMAN	Casein kinase II subunit alpha'	0.0854978	0.296461	0.511268	0.143433	0.146714	0.279929	0.0791139	0.0924221	0.419355	0.0808598	0.251445	1	-0.0416921	0.873841	1	0.0251707	0.987892	1	0.0350604	0.954686	1	-0.0714201	0.793885	1	0.0365807	0.987156	1
P19793	P19793	RXRA_HUMAN	Retinoic acid receptor RXR-alpha	-0.981568	0.136559	0.287162	-1.33841	0.00126752	0.00533271	1.26707	0.74813	1	-0.126335	0.48363	1	0.104039	0.558484	1	0.230512	0.0834932	0.631455	-2.60548	0.00203288	0.00797334	-2.1446	0.377011	0.658138	-0.230373	0.131338	0.87479
P19838	P19838	NFKB1_HUMAN	Nuclear factor NF-kappa-B p105 subunit	1.44444	6.3762e-60	1.33172e-57	1.63289	6.14294e-63	3.59239e-60	-0.189365	1.3535e-19	1.58305e-16	0.0974618	0.501936	1	-0.271155	1.46212e-06	0.000777314	-0.198373	0.377009	1	1.83347	3.16558e-71	1.15702e-68	1.33184	3.60005e-51	1.16962e-48	0.432678	5.66872e-09	7.89302e-07
P19878	P19878	NCF2_HUMAN	Neutrophil cytosol factor 2	-0.406784	1.74062e-19	6.97202e-18	-0.496375	6.68355e-22	3.12683e-20	0.055624	0.150046	0.565744	-0.0441985	0.966223	1	-0.0195538	0.999992	1	-0.0173397	0.999995	1	-0.55317	9.09776e-27	4.92627e-25	-0.551849	2.55308e-19	1.16644e-17	-0.100015	0.982445	1
P19971	P19971	TYPH_HUMAN	Thymidine phosphorylase	0.358476	8.62107e-14	2.22097e-12	0.310984	6.13869e-09	8.14038e-08	-0.0194277	0.978479	1	-0.0176939	1	1	0.0817424	0.902927	1	0.0724794	0.987214	1	0.303471	2.65025e-12	4.73965e-11	0.487081	1.30349e-15	4.48401e-14	-0.0865416	0.976338	1
P20020	P20020	AT2B1_HUMAN	Plasma membrane calcium-transporting ATPase 1	-0.0363865	0.947026	1	-0.247377	2.95693e-10	4.79006e-09	0.0194099	0.79872	1	-0.00595821	1	1	-0.0307547	0.998747	1	0.188561	0.00344575	0.106057	-0.270435	6.62829e-13	1.2504e-11	-0.0978932	0.121997	0.287678	-0.00577708	1	1
P20036	P20036	DPA1_HUMAN	HLA class II histocompatibility antigen, DP alpha 1 chain	0.457744	0.000105396	0.000730276	0.00862553	0.996284	1	0.0864326	0.157079	0.578347	-0.246095	0.401249	1	-0.297238	0.0109144	0.569888	0.116568	0.750791	1	-0.165097	0.29109	0.484295	0.035502	0.935104	1	-0.109644	0.789469	1
P20042	P20042	IF2B_HUMAN	Eukaryotic translation initiation factor 2 subunit 2	-0.0676188	0.900408	1	-0.0554345	0.60716	0.834666	-0.0497578	0.0984247	0.436106	-0.00603339	1	1	-0.0271366	0.995409	1	-0.0268858	0.335673	1	-0.0115224	0.999913	1	-0.0633652	0.814566	1	0.0277948	0.997991	1
P20073	P20073	ANXA7_HUMAN	Annexin A7	0.179243	0.00149631	0.00729809	0.083538	0.284431	0.47389	-0.0327236	0.473829	1	-0.053938	0.738819	1	-0.0394268	0.875971	1	0.0266899	0.963979	1	0.112411	0.0820123	0.178559	0.139323	0.0301961	0.0974542	-0.0142778	0.999786	1
P20138	P20138	CD33_HUMAN	Myeloid cell surface antigen CD33	-0.270103	0.000726107	0.00393174	-0.593952	1.89966e-07	1.95929e-06	0.13168	0.0153294	0.130111	0.0941555	0.892592	1	0.072137	0.564851	1	0.406044	0.202648	0.905106	-0.713672	3.57405e-10	4.8607e-09	-0.322666	0.000480768	0.00291049	0.0141388	0.998963	1
P20290	P20290	BTF3_HUMAN	Transcription factor BTF3	-0.164057	0.111466	0.246484	-0.0783077	0.749941	0.959716	-0.107109	0.0542573	0.299902	0.0767086	0.645767	1	0.105663	0.769235	1	-0.0453091	0.817949	1	0.0305934	0.885595	1	0.0895589	0.727172	1	0.145181	0.505687	1
P20292	P20292	AL5AP_HUMAN	Arachidonate 5-lipoxygenase-activating protein	-0.259168	0.211573	0.400026	0.139198	0.335484	0.537363	0.170251	0.50833	1	-0.099114	0.57031	1	-0.21871	0.209452	1	-0.10886	0.507272	1	-0.0310535	0.860045	1	-0.494804	0.000129736	0.000910803	-0.00725649	0.997528	1
P20338	P20338	RAB4A_HUMAN	Ras-related protein Rab-4A	0.031615	0.974859	1	-0.0471558	0.821827	1	0.0898689	0.00921198	0.089936	-0.0380258	0.784425	1	0.100122	0.378874	1	0.0498635	0.579448	1	-0.122497	0.0902848	0.193118	0.0827309	0.812298	1	-0.135329	0.248225	1
P20339	P20339	RAB5A_HUMAN	Ras-related protein Rab-5A	0.247789	1.50366e-05	0.000126134	0.259949	5.83234e-06	4.58435e-05	0.0389111	0.283756	0.797787	0.0469267	0.814999	1	0.026094	0.999454	1	0.0302691	0.944663	1	0.285186	5.72548e-06	4.03405e-05	0.250412	0.000461913	0.00280797	0.0637823	0.871844	1
P20340	P20340	RAB6A_HUMAN	Ras-related protein Rab-6A	0.0987788	0.254794	0.458049	0.0604849	0.548821	0.775085	-0.0429175	0.529077	1	0.0328629	0.963773	1	0.31412	0.0544231	1	-2.47693e-05	0.999983	1	0.103402	0.204874	0.368988	0.28659	0.0036719	0.0169481	-0.112362	0.625733	1
P20591	P20591	MX1_HUMAN	Interferon-induced GTP-binding protein Mx1	3.2541	2.2696e-98	8.8484e-96	4.94373	1.98672e-86	2.90459e-83	-0.116131	1.73374e-05	0.000637666	2.80066	1.72118e-44	1.00655e-40	-0.00455878	1	1	0.943888	0.00123557	0.0526853	5.01572	6.19503e-89	3.2935e-86	3.3119	2.32289e-77	4.52809e-74	2.69573	1.9857e-44	1.16124e-40
P20592	P20592	MX2_HUMAN	Interferon-induced GTP-binding protein Mx2	2.54682	0	0	3.39416	1.1422e-57	3.51556e-55	-0.162594	2.40219e-05	0.00082152	0.712828	9.99233e-14	2.92176e-11	-0.0196874	0.999978	1	-0.0661607	0.999938	1	3.53119	4.17285e-59	9.03809e-57	2.66416	4.96036e-52	1.70636e-49	0.799444	4.90301e-10	8.43318e-08
P20618	P20618	PSB1_HUMAN	Proteasome subunit beta type-1	0.0586696	0.762621	0.983191	0.0782715	0.789208	0.991018	-0.0156841	0.988084	1	0.0462599	0.947294	1	0.130446	0.28962	1	0.0747996	0.524335	1	0.0544887	0.780812	0.987711	0.265881	0.0127631	0.0480918	-0.0680169	0.874428	1
P20645	P20645	MPRD_HUMAN	Cation-dependent mannose-6-phosphate receptor	0.122189	0.161781	0.326273	0.165208	0.163309	0.30561	0.040975	0.619241	1	-0.0786554	0.688966	1	-0.0314826	0.912267	1	-0.117258	0.528042	1	0.0840442	0.329147	0.532961	-0.0440519	0.831253	1	-0.0690365	0.834851	1
P20674	P20674	COX5A_HUMAN	Cytochrome c oxidase subunit 5A, mitochondrial	0.219902	0.00198197	0.00937746	0.214936	0.00956198	0.0300314	0.134347	0.000424723	0.00916525	0.0720468	0.149904	0.926682	0.368491	0.77441	1	0.0747783	0.57714	1	0.177653	0.0155104	0.0451044	0.71003	0.00720283	0.0297683	-0.140424	0.132268	0.877962
P20700	P20700	LMNB1_HUMAN	Lamin-B1	0.114389	0.00494054	0.019967	0.276395	3.62996e-14	8.69999e-13	0.0108479	0.999999	1	0.0271421	0.999943	1	0.0174536	0.999998	1	-0.155322	0.00609576	0.155668	0.288256	1.41347e-16	3.6414e-15	0.134221	0.0121772	0.0463651	0.0113128	1	1
P20701	P20701	ITAL_HUMAN	Integrin alpha-L	-0.136535	0.961505	1	0.259845	0.0270884	0.0709418	0.172121	0.0504904	0.286927	-0.010452	0.995429	1	-0.122677	0.352008	1	-0.527933	0.0955905	0.678414	0.160093	0.226347	0.397619	-0.45026	0.00267216	0.0127774	0.187089	0.263455	1
P20702	P20702	ITAX_HUMAN	Integrin alpha-X	-0.308454	3.43202e-14	9.24906e-13	-0.183982	5.66438e-06	4.45832e-05	0.0455537	0.66622	1	0.0112635	1	1	0.078446	0.639241	1	-0.0976119	0.907724	1	-0.251839	6.5071e-14	1.36883e-12	-0.27794	4.46393e-11	9.63286e-10	-0.204494	0.121782	0.842755
P20749	P20749	BCL3_HUMAN	B-cell lymphoma 3 protein	1.42202	0.0326897	0.0933899	6.23611	1.50998e-06	1.3239e-05	-0.459286	0.711386	1	3.16852	0.00116431	0.0460061	0.724222	0.804934	1	-1.64557	0.111406	0.707384	6.69539	6.31596e-09	7.29955e-08	2.60553	0.0288803	0.094038	2.4443	0.279731	1
P20810	P20810	ICAL_HUMAN	Calpastatin	0.119481	0.00770923	0.0287706	0.0261882	0.999641	1	-0.0693603	0.0447549	0.264661	-0.0407152	0.992857	1	-0.0146758	0.999999	1	0.00992969	1	1	0.0652617	0.604453	0.839748	0.243876	0.00206131	0.0102232	-0.111012	0.492715	1
P20839	P20839	IMDH1_HUMAN	Inosine-5'-monophosphate dehydrogenase 1	0.0295434	0.999552	1	-0.141299	0.0168349	0.0481511	0.07981	0.16028	0.583998	-0.000517929	1	1	0.00543927	1	1	0.0844429	0.135572	0.771561	-0.239225	4.36638e-06	3.13308e-05	-0.0874342	0.345592	0.620459	-0.0588303	0.92631	1
P20930	P20930	FILA_HUMAN	Filaggrin	-0.529108	0.969556	1	-1.79824	0.00724178	0.0237787	-0.0765439	0.87155	1	-1.59815	0.114094	0.819293	0.441726	0.977108	1	-0.32902	0.813523	1	-1.7217	0.0102311	0.0317915	-0.0108384	0.826951	1	-2.03988	0.113064	0.813281
P20933	P20933	ASPG_HUMAN	N	0.0281354	0.945244	1	0.241075	0.191608	0.346268	0.0475039	0.402628	0.954813	0.038628	0.98646	1	-4.69137e-05	0.999846	1	-0.107283	0.673265	1	0.125486	0.629049	0.860107	-0.0929459	0.72948	1	0.156243	0.50742	1
P20936	P20936	RASA1_HUMAN	Ras GTPase-activating protein 1	0.180947	0.077338	0.184375	0.36409	0.0152099	0.0442746	0.133621	0.678595	1	0.288692	0.0840379	0.721665	-0.104105	0.391918	1	0.269747	0.238784	0.955792	0.219366	0.152549	0.293221	0.226048	0.0474208	0.139636	0.43502	0.0279912	0.412324
P21127;Q9UQ88	P21127	CD11B_HUMAN	Cyclin-dependent kinase 11B	-0.101426	0.446907	0.687508	0.0578148	0.650122	0.87437	0.0399152	0.502539	1	0.0614473	0.901345	1	-0.000350192	1	1	-0.108423	0.936094	1	0.0494607	0.881497	1	-0.108747	0.385346	0.667704	0.11371	0.362386	1
P21266	P21266	GSTM3_HUMAN	Glutathione S-transferase Mu 3	0.227483	0.00285317	0.0127857	0.23706	0.0194156	0.054343	0.0679339	0.836033	1	0.311791	0.241941	1	0.210764	0.620844	1	0.220789	0.799175	1	0.273598	0.0114124	0.0349422	0.347933	0.0197047	0.0688779	0.199733	0.64368	1
P21281	P21281	VATB2_HUMAN	V-type proton ATPase subunit B, brain isoform	0.0686593	0.510547	0.753501	0.0373157	0.998045	1	-0.00663973	1	1	-0.00475881	1	1	-0.0105911	1	1	-0.046104	0.996274	1	0.0574158	0.701282	0.925756	0.0870914	0.847434	1	-0.0807716	0.93178	1
P21283	P21283	VATC1_HUMAN	V-type proton ATPase subunit C 1	0.109708	0.15244	0.311484	0.0469524	0.901619	1	-0.0249248	0.99626	1	0.028355	0.995671	1	-0.11772	0.347926	1	0.00289204	1	1	0.0765508	0.396218	0.609759	0.0393423	0.972914	1	0.0837023	0.768472	1
P21291	P21291	CSRP1_HUMAN	Cysteine and glycine-rich protein 1	0.00991851	0.997594	1	-0.0446635	0.843486	1	-0.142322	0.0812039	0.386719	-0.36073	0.47774	1	-0.0728451	0.926935	1	-0.0339718	0.997403	1	0.0511514	0.740309	0.956757	0.134908	0.435853	0.726587	-0.0930093	0.682631	1
P21333	P21333	FLNA_HUMAN	Filamin-A	-0.0937542	0.11941	0.259403	-0.129236	2.51124e-11	4.56078e-10	-0.0537505	0.0336829	0.219841	-0.0220622	1	1	-0.000557131	1	1	-0.0161781	1	1	-0.0935018	0.042398	0.103872	-0.0519532	0.999999	1	-0.0720596	0.999316	1
P21359	P21359	NF1_HUMAN	Neurofibromin	-0.0670873	0.819084	1	0.0499027	0.966121	1	0.451433	0.036428	0.231807	0.114705	0.442922	1	0.216885	0.429862	1	-0.00228474	0.975306	1	-0.40153	0.344638	0.550794	-0.301635	0.263569	0.511043	-0.10218	0.851436	1
P21397	P21397	AOFA_HUMAN	Amine oxidase [flavin-containing] A	0.0895341	0.225626	0.417789	-0.00907319	0.999998	1	0.11916	1.03255e-07	7.94519e-06	-0.0197336	0.999937	1	0.0382931	0.896487	1	0.0426439	0.997687	1	-0.128234	0.0116811	0.0356343	-0.0101072	0.999998	1	-0.0493852	0.994104	1
P21399	P21399	ACOHC_HUMAN	Cytoplasmic aconitate hydratase	-0.14396	0.114767	0.252031	-0.215571	6.66079e-05	0.000404489	-0.0877549	0.233731	0.715407	-0.0322641	0.999772	1	-0.075647	0.499395	1	0.118579	0.472246	1	-0.227776	0.00931722	0.0294684	-0.147308	0.268421	0.517498	0.0642757	0.968611	1
P21580	P21580	TNAP3_HUMAN	Tumor necrosis factor alpha-induced protein 3	0.973631	1.87932e-08	2.63556e-07	1.77342	1.18147e-12	2.51245e-11	-0.0250012	0.977569	1	2.17177	3.77549e-09	6.30831e-07	-0.0785136	0.796651	1	-0.0362566	0.993211	1	1.75911	2.80753e-12	5.00563e-11	0.875715	3.13216e-06	3.25923e-05	1.98235	4.68935e-06	0.000415505
P21695	P21695	GPDA_HUMAN	Glycerol-3-phosphate dehydrogenase [NAD	1.67577	0.0224459	0.0697839	0.718938	0.243243	0.41924	-0.472105	0.719856	1	-1.863	0.0638765	0.641533	-1.85258	0.00377067	0.303025	-1.22592	0.577511	1	0.245225	0.375022	0.585303	-0.882591	0.0359016	0.111322	-0.0104196	0.999507	1
P21796	P21796	VDAC1_HUMAN	Voltage-dependent anion-selective channel protein 1	0.257365	5.61011e-05	0.000418621	0.0578456	0.683932	0.905509	0.0533727	0.642927	1	-0.0770091	0.63605	1	0.073427	0.714818	1	0.167201	2.69605e-07	0.00011742	-0.00425247	1	1	0.329691	3.20892e-05	0.000263935	-0.141101	0.547144	1
P21912	P21912	SDHB_HUMAN	Succinate dehydrogenase [ubiquinone] iron-sulfur subunit, mitochondrial	0.0611502	0.678683	0.912184	-0.0131404	0.991717	1	0.0911063	0.0105816	0.0997765	0.0286054	0.869051	1	0.0468577	0.744261	1	0.14451	0.233894	0.952285	-0.123685	0.079223	0.173422	0.0266258	0.95445	1	-0.042847	0.895284	1
P21926	P21926	CD9_HUMAN	CD9 antigen	-0.610746	1.87982e-07	2.25733e-06	-0.613709	1.44809e-06	1.27536e-05	-0.130661	0.00109663	0.0189599	-0.0460817	0.878072	1	0.151706	0.418287	1	-0.0299382	0.960439	1	-0.483048	3.40473e-05	0.000204633	-0.33551	0.0390855	0.11911	-0.181834	0.38878	1
P21964	P21964	COMT_HUMAN	Catechol O-methyltransferase	0.219734	0.129189	0.276536	-0.217419	0.0434819	0.105075	-0.0868866	0.544798	1	-0.150878	0.118612	0.833352	-0.00474151	0.999902	1	-0.0278217	0.996937	1	-0.130474	0.491348	0.720874	0.162113	0.623473	0.924226	-0.0870297	0.687372	1
P21980	P21980	TGM2_HUMAN	Protein-glutamine gamma-glutamyltransferase 2	-0.155205	0.025827	0.0779742	-0.146587	0.179577	0.33097	-0.490287	1.5333e-12	3.89858e-10	-0.0839337	0.999196	1	-0.0706424	0.953557	1	-0.0687855	0.999995	1	0.298576	0.000670207	0.00301727	0.240379	0.00231095	0.0112433	-0.0403407	0.999989	1
P22033	P22033	MUTA_HUMAN	Methylmalonyl-CoA mutase, mitochondrial	-0.0182581	0.998471	1	-0.0910009	0.238384	0.413303	0.0162429	0.995854	1	-0.0269432	0.985706	1	0.0143306	0.999797	1	-0.00738729	0.999998	1	-0.138522	0.0708519	0.158599	-0.0861476	0.446325	0.738988	0.0189356	0.999199	1
P22059	P22059	OSBP1_HUMAN	Oxysterol-binding protein 1	-0.0277227	0.968884	1	-0.0449206	0.802483	0.998399	-0.0259852	0.232977	0.714071	0.0253403	0.973687	1	0.0172422	0.99795	1	0.00600689	0.999996	1	-0.0252325	0.985513	1	-0.00879003	0.999975	1	0.007116	0.999998	1
P22061	P22061	PIMT_HUMAN	Protein-L-isoaspartate	-0.028953	0.984383	1	-0.0674063	0.472597	0.692668	-0.0764263	0.633359	1	0.00908373	0.999979	1	-0.0203187	0.987923	1	0.132893	0.0228244	0.341885	-0.0456707	0.833555	1	-0.0482766	0.994361	1	0.0229912	0.994904	1
P22087	P22087	FBRL_HUMAN	rRNA 2'-O-methyltransferase fibrillarin	0.0828003	0.624394	0.861395	0.15267	0.0946273	0.197213	0.16082	0.00242524	0.0340115	-0.0329817	0.913495	1	0.103353	0.689542	1	-0.0120056	0.948974	1	-0.0755991	0.527543	0.758376	0.199955	0.37271	0.653164	-0.156019	0.430662	1
P22102	P22102	PUR2_HUMAN	Trifunctional purine biosynthetic protein adenosine-3 [Includes: Phosphoribosylamine--glycine ligase	0.197175	0.00979329	0.0350068	0.0893591	0.22684	0.396921	-0.0771517	0.630349	1	-0.221188	0.0113965	0.235501	0.0214429	0.999759	1	-0.126753	0.212594	0.919911	0.190411	0.000517206	0.00240814	0.184885	0.142834	0.323506	-0.0924241	0.579607	1
P22234	P22234	PUR6_HUMAN	Bifunctional phosphoribosylaminoimidazole carboxylase/phosphoribosylaminoimidazole succinocarboxamide synthetase	-0.234096	3.93025e-05	0.000302423	-0.1168	0.0727049	0.160384	-0.0905915	0.00251522	0.0350215	-0.0342411	0.977552	1	-0.0437437	0.87064	1	-0.105106	0.286557	1	-0.0505504	0.764458	0.978239	-0.166921	0.0198043	0.0691434	0.0349292	0.97062	1
P22304	P22304	IDS_HUMAN	Iduronate 2-sulfatase	0.321783	0.311585	0.529916	-0.273348	0.87685	1	-0.0905337	0.974443	1	-0.63589	0.211579	1	-0.873509	0.0440756	1	-0.0407597	0.970139	1	-0.182814	0.801049	1	-0.461192	0.0354805	0.110191	0.237618	0.347769	1
P22307	P22307	SCP2_HUMAN	Sterol carrier protein 2	-0.0993772	0.571698	0.817431	-0.190387	0.00148116	0.00611713	0.0551916	0.0432866	0.259365	0.0740743	0.964396	1	-0.0369817	0.929171	1	0.13688	0.702118	1	-0.243665	1.13154e-05	7.55393e-05	-0.160155	0.11479	0.27577	0.111056	0.37737	1
P22314	P22314	UBA1_HUMAN	Ubiquitin-like modifier-activating enzyme 1	0.015155	1	1	0.0349511	0.993106	1	-0.0412771	0.360361	0.902217	-0.0190055	1	1	0.0156812	1	1	-0.0363813	0.997548	1	0.0644617	0.686646	0.912201	0.0517017	0.983434	1	-0.0553507	0.995536	1
P22392	P22392	NDKB_HUMAN	Nucleoside diphosphate kinase B	-0.0128287	0.999315	1	-0.122318	0.101659	0.208964	-0.0188574	0.760621	1	-0.012076	0.999854	1	-0.0460543	0.906122	1	0.0471724	0.743547	1	-0.0332907	0.977264	1	0.0189271	0.999842	1	0.032561	0.994386	1
P22570	P22570	ADRO_HUMAN	NADPH:adrenodoxin oxidoreductase, mitochondrial	0.034661	0.936155	1	-0.130747	0.440348	0.659451	0.349475	0.0156413	0.130455	0.0807081	0.596711	1	-0.269599	0.295832	1	0.145011	0.139571	0.778305	-0.480222	0.000712758	0.0031867	-0.584413	0.00151737	0.00784579	0.038876	0.92961	1
P22626	P22626	ROA2_HUMAN	Heterogeneous nuclear ribonucleoproteins A2/B1	-0.10881	0.235145	0.431246	0.00546214	1	1	-0.0343647	0.586505	1	0.0686428	0.679421	1	7.97751e-05	1	1	-0.0784129	0.129802	0.760603	0.0410671	0.901242	1	-0.122734	0.0212863	0.0728393	0.0686271	0.888669	1
P22670	P22670	RFX1_HUMAN	MHC class II regulatory factor RFX1	-0.342448	0.000173786	0.00114706	-0.286584	0.00236736	0.00916235	0.239951	0.371505	0.914762	0.059375	0.831139	1	-0.0146752	0.963107	1	-0.0186072	0.984272	1	-0.5121	0.00155333	0.00630824	-0.334473	0.00206162	0.0102232	0.0456346	0.918505	1
P22681	P22681	CBL_HUMAN	E3 ubiquitin-protein ligase CBL	-0.209043	0.00562297	0.0222484	-0.229851	7.18973e-08	7.9033e-07	0.0265814	0.673232	1	-0.028139	0.994778	1	0.0191195	0.999283	1	0.0496682	0.536158	1	-0.229407	1.19896e-07	1.14755e-06	-0.218438	0.000107642	0.000775237	-0.0630414	0.828834	1
P22694	P22694	KAPCB_HUMAN	cAMP-dependent protein kinase catalytic subunit beta	-0.231974	0.000990748	0.00512017	-0.210351	0.000258378	0.00134072	-0.0373697	0.340242	0.878082	0.0469612	0.993159	1	0.0275156	0.987715	1	0.0357438	1	1	-0.205523	0.00171072	0.00685225	-0.132434	0.142092	0.322451	0.0222941	0.994931	1
P22695	P22695	QCR2_HUMAN	Cytochrome b-c1 complex subunit 2, mitochondrial	0.178176	0.0142164	0.0476362	0.119197	0.0616442	0.140489	0.116018	1.2197e-05	0.000495334	0.07	0.652747	1	0.00758905	1	1	0.0257398	0.953161	1	0.0606726	0.976663	1	0.0658564	0.995424	1	-0.0124309	0.999977	1
P22830	P22830	HEMH_HUMAN	Ferrochelatase, mitochondrial	0.0960821	0.214865	0.403899	0.0044294	0.999953	1	0.0402958	0.325413	0.856442	-0.00757795	0.999834	1	-0.0327994	0.962566	1	0.0733539	0.762038	1	-0.0340033	0.908756	1	-0.0175517	0.994704	1	0.0743633	0.80729	1
P22897	P22897	MRC1_HUMAN	Macrophage mannose receptor 1	-0.466508	1.11061e-34	1.01482e-32	-0.669307	1.31264e-65	8.52923e-63	0.206143	5.9863e-20	8.75197e-17	-0.035127	1	1	-0.00627755	1	1	0.0780107	0.9991	1	-0.877788	5.36083e-84	2.41155e-81	-0.730014	1.39026e-59	8.13022e-57	-0.0984178	0.963067	1
P23141	P23141	EST1_HUMAN	Liver carboxylesterase 1	0.0973881	0.158535	0.321468	0.300644	4.38072e-09	5.95778e-08	0.144478	2.64359e-06	0.000133274	-0.0233312	1	1	-0.0102379	1	1	-0.248873	0.681809	1	0.180042	0.00241532	0.00931715	-0.0762753	0.831103	1	-0.058602	0.999279	1
P23193	P23193	TCEA1_HUMAN	Transcription elongation factor A protein 1	-0.138215	0.012688	0.0433662	-0.172149	0.0195506	0.0545386	0.00685183	0.994278	1	-0.111738	0.514704	1	0.0423195	0.882651	1	-0.0187474	0.98225	1	-0.25653	0.0192873	0.0539425	-0.185218	0.177141	0.379457	-0.0711268	0.755245	1
P23219	P23219	PGH1_HUMAN	Prostaglandin G/H synthase 1	0.0404573	0.862581	1	-0.131559	0.113123	0.227334	0.0709556	0.049053	0.280413	-0.0225979	0.993711	1	-0.0163841	0.997248	1	0.111184	0.772962	1	-0.232463	0.00181509	0.00723067	-0.0486398	0.904753	1	0.0329797	0.989691	1
P23246	P23246	SFPQ_HUMAN	Splicing factor, proline- and glutamine-rich	-0.00107031	1	1	0.137598	0.00175108	0.00706228	0.0171898	0.999994	1	0.0404504	0.976493	1	-0.0370301	0.99975	1	-0.112763	0.0191187	0.310573	0.113261	0.0203728	0.0564645	-0.0114279	1	1	0.0891268	0.612303	1
P23258	P23258	TBG1_HUMAN	Tubulin gamma-1 chain	-0.126128	0.18975	0.368167	-0.0934308	0.0934001	0.195422	0.0364876	0.946498	1	-0.0314526	0.979433	1	-0.0403227	0.917788	1	-0.0479572	0.734952	1	-0.33294	0.0254172	0.0676375	-0.0356817	0.99316	1	-0.178356	0.109159	0.804081
P23284	P23284	PPIB_HUMAN	Peptidyl-prolyl cis-trans isomerase B	0.173221	0.117301	0.256181	0.172624	0.00476512	0.0167467	0.0983335	0.00413029	0.0516844	0.0838207	0.199595	1	0.195482	0.160317	1	0.0380782	0.667051	1	0.0385467	0.874545	1	0.0777845	0.689399	0.98212	0.0649415	0.731542	1
P23368	P23368	MAOM_HUMAN	NAD-dependent malic enzyme, mitochondrial	0.183986	0.000353535	0.00213582	0.224588	3.65408e-05	0.000237698	0.0877575	5.17481e-05	0.0016183	0.025176	0.998988	1	-0.0447766	0.920558	1	-0.0307751	0.995483	1	0.113173	0.0462808	0.111839	0.0329834	0.982946	1	0.106277	0.701458	1
P23381	P23381	SYWC_HUMAN	Tryptophan--tRNA ligase, cytoplasmic	2.0001	3.6584e-65	1.01878e-62	2.16903	4.42737e-62	2.15761e-59	-0.0976277	0.0272396	0.189189	-0.0180828	0.999999	1	0.00819746	1	1	-0.189889	0.0889913	0.648415	2.27027	2.64896e-62	6.45464e-60	2.06546	1.07506e-57	5.7154e-55	-0.0062736	1	1
P23396	P23396	RS3_HUMAN	Small ribosomal subunit protein uS3	-0.0672106	0.358933	0.586776	0.0041008	1	1	0.0258979	0.891502	1	0.0185587	0.996966	1	-0.027419	0.990834	1	-0.100417	0.124872	0.744938	-0.00520763	1	1	-0.0953263	0.201795	0.41729	0.0321856	0.995558	1
P23458	P23458	JAK1_HUMAN	Tyrosine-protein kinase JAK1	0.742084	1.86791e-05	0.00015432	0.035075	0.913297	1	-0.345313	7.07655e-05	0.00214423	-0.441111	0.00185592	0.0642214	-0.0727029	0.71153	1	0.158051	0.185825	0.880954	0.469474	6.81515e-05	0.000388072	0.874813	1.19444e-07	1.60208e-06	-0.436768	0.00360806	0.102498
P23469	P23469	PTPRE_HUMAN	Receptor-type tyrosine-protein phosphatase epsilon	-0.325055	2.86557e-11	5.83897e-10	-0.290863	2.83959e-10	4.63853e-09	0.0835659	3.30151e-05	0.00110327	0.0791811	0.514225	1	0.0650545	0.95879	1	-0.0274152	0.999766	1	-0.339283	4.67773e-13	8.99847e-12	-0.270299	1.88968e-06	2.01658e-05	-0.0610376	0.991745	1
P23497	P23497	SP100_HUMAN	Nuclear autoantigen Sp-100	0.958519	3.35351e-17	1.16043e-15	0.806076	1.52627e-14	3.81436e-13	-0.0368466	0.761539	1	0.0277416	0.994397	1	0.000345744	1	1	0.0806261	0.779225	1	0.872988	1.95356e-17	5.33851e-16	1.02576	3.69163e-17	1.42971e-15	0.0622805	0.947222	1
P23510	P23510	TNFL4_HUMAN	Tumor necrosis factor ligand superfamily member 4	5.44338	0.000101126	0.000704029	6.83357	0.00021521	0.00114517	-0.54963	0.0473947	0.274688	2.41404	0.0326058	0.440724	-1.26982	0.0500014	1	1.02385	0.758004	1	7.3832	1.07099e-05	7.17428e-05	4.72319	1.78976e-05	0.000156216	3.68387	0.00251572	0.0799274
P23511	P23511	NFYA_HUMAN	Nuclear transcription factor Y subunit alpha	0.0571921	0.613851	0.852623	0.40445	0.000984393	0.00427057	0.0490348	0.680831	1	0.0572432	0.651384	1	-0.0698609	0.479123	1	-0.290015	0.00108396	0.0480505	0.355415	0.00231173	0.00894115	-0.0617037	0.635426	0.936012	0.127104	0.381411	1
P23526	P23526	SAHH_HUMAN	Adenosylhomocysteinase	-0.162448	0.002404	0.0110523	-0.227195	2.85653e-05	0.000191352	-0.0704808	0.0953713	0.42738	-0.0987712	0.185545	1	-0.0868014	0.54384	1	-0.0362104	0.983133	1	-0.136487	0.00735986	0.023938	-0.131514	0.0463039	0.137037	-0.0231831	0.99983	1
P23528	P23528	COF1_HUMAN	Cofilin-1	-0.0583824	0.588952	0.833945	-0.155923	0.000397171	0.00195345	-0.0543197	0.510351	1	0.00931845	0.999643	1	-0.0161649	0.998381	1	0.0144648	0.722522	1	-0.0854317	0.44174	0.664599	0.0506786	0.952523	1	-0.192925	0.363224	1
P23588	P23588	IF4B_HUMAN	Eukaryotic translation initiation factor 4B	-0.106793	0.120411	0.260897	-0.18359	0.132818	0.258563	-0.0775698	0.54645	1	0.0724881	0.691762	1	0.0663619	0.66553	1	0.0069564	0.999996	1	-0.10602	0.75217	0.966533	0.0691623	0.878303	1	-0.182004	0.463745	1
P23610	P23610	HAP40_HUMAN	40-kDa huntingtin-associated protein	-0.168338	0.0437069	0.117408	-0.255522	0.00513542	0.0178761	-0.0013321	0.999906	1	-0.0378459	0.75539	1	0.110921	0.542966	1	0.0766445	0.405221	1	-0.361059	0.0016069	0.0064987	0.0144977	0.990052	1	-0.206709	0.190935	0.999877
P23634	P23634	AT2B4_HUMAN	Plasma membrane calcium-transporting ATPase 4	-0.0900807	0.505417	0.748334	-0.217887	0.00210349	0.00826139	-0.0390054	0.771197	1	-0.0748916	0.920097	1	0.0367204	0.948996	1	0.0874135	0.956613	1	-0.218514	0.0180201	0.051057	-0.0590916	0.8246	1	-0.0872621	0.871677	1
P23743	P23743	DGKA_HUMAN	Diacylglycerol kinase alpha	0.286239	0.000441563	0.00258226	0.235222	0.000182073	0.00098589	0.0335427	0.411424	0.962019	0.0130262	0.999701	1	0.0366598	0.973645	1	0.0932573	0.99718	1	0.220843	0.0239222	0.0645282	0.225294	0.00766152	0.0312445	0.0465399	0.968475	1
P23786	P23786	CPT2_HUMAN	Carnitine O-palmitoyltransferase 2, mitochondrial	0.121229	0.030949	0.0899551	0.0901234	0.494363	0.716544	0.0383165	0.723277	1	0.017812	0.99973	1	0.0265575	0.999328	1	0.0852577	0.215143	0.924307	0.0082828	0.999998	1	0.0826874	0.531571	0.835204	0.024	0.999797	1
P23919	P23919	KTHY_HUMAN	Thymidylate kinase	-0.0951688	0.235629	0.431556	-0.141133	0.120036	0.238441	-0.0273232	0.754429	1	0.0156513	0.970001	1	-0.0108149	0.996785	1	0.0400549	0.66641	1	-0.0730638	0.594115	0.830397	-0.0786605	0.54468	0.847602	-0.0348766	0.963976	1
P24298	P24298	ALAT1_HUMAN	Alanine aminotransferase 1	-0.150543	0.0283753	0.0838921	-0.155908	0.0756959	0.165335	-0.0639784	0.488553	1	0.0998113	0.457285	1	0.0311267	0.97388	1	-0.0182952	0.997161	1	-0.09193	0.324246	0.526359	-0.0273432	0.986656	1	-0.037203	0.986051	1
P24386	P24386	RAE1_HUMAN	Rab proteins geranylgeranyltransferase component A 1	-0.0946992	0.545906	0.79178	-0.1596	0.134989	0.261829	-0.0911184	0.416718	0.966677	0.20289	0.123464	0.848774	-0.0524286	0.694745	1	0.0879652	0.22039	0.933268	-0.0827339	0.549782	0.781894	-0.096037	0.332926	0.605207	0.0605199	0.876644	1
P24390	P24390	ERD21_HUMAN	ER lumen protein-retaining receptor 1	0.196361	0.756823	0.978533	-0.360804	0.024969	0.0661332	0.137069	0.449934	0.993071	-0.614472	0.00498446	0.136558	0.507484	0.942235	1	-0.0573067	0.837277	1	-0.497873	0.00984433	0.0308354	0.566776	0.980647	1	-1.12196	0.0630008	0.616101
P24534	P24534	EF1B_HUMAN	Elongation factor 1-beta	-0.137379	0.00673759	0.0257863	0.00198507	1	1	-0.0212246	0.499717	1	0.0377709	0.909398	1	0.00721702	0.999896	1	-0.0776886	0.0907383	0.653495	0.0521612	0.684383	0.910227	-0.0750965	0.510846	0.810326	0.0399161	0.958368	1
P24539	P24539	AT5F1_HUMAN	ATP synthase F	0.139637	0.0382179	0.105844	0.106866	0.412398	0.631336	0.112386	0.0212556	0.159362	0.112943	0.458477	1	0.0852634	0.822972	1	-0.00837124	0.999078	1	-0.00241004	1	1	-0.0202861	0.998376	1	-0.0135277	0.999999	1
P24557	P24557	THAS_HUMAN	Thromboxane-A synthase	-0.0205363	0.999999	1	0.157854	0.0369026	0.0919498	0.0580418	0.169211	0.604546	-0.00903628	0.999989	1	-0.0876804	0.774974	1	-0.109588	0.57801	1	0.0171504	0.9995	1	-0.148233	0.043443	0.130275	0.194011	0.345797	1
P24588	P24588	AKAP5_HUMAN	A-kinase anchor protein 5	-1.34449	0.000144271	0.000973125	-1.7141	9.76606e-07	8.86831e-06	-0.277312	0.868456	1	-0.173007	0.65611	1	0.0376799	0.982794	1	0.204015	0.600531	1	-1.72462	4.13593e-06	2.98235e-05	-1.45996	0.000703435	0.00403303	-0.189335	0.857368	1
P24666	P24666	PPAC_HUMAN	Low molecular weight phosphotyrosine protein phosphatase	-0.139126	0.0419688	0.113943	-0.172037	0.0661945	0.148829	-0.00530783	0.949117	1	-0.0732005	0.897589	1	-0.0465023	0.720397	1	-0.0512775	0.932108	1	-0.130803	0.0594819	0.137165	-0.140575	0.0720091	0.193436	-0.106791	0.595993	1
P24752	P24752	THIL_HUMAN	Acetyl-CoA acetyltransferase, mitochondrial	0.025054	0.998456	1	0.0543239	0.840524	1	0.082314	0.00071145	0.0141036	0.0569571	0.659652	1	0.0683802	0.723302	1	-0.000381701	0.999986	1	-0.0347025	0.960292	1	0.035191	0.998239	1	-0.0251705	0.998474	1
P24844	P24844	MYL9_HUMAN	Myosin regulatory light polypeptide 9	-0.453934	0.00392067	0.0165362	-0.251713	0.102555	0.210158	0.236043	0.180084	0.622419	0.0700672	0.806792	1	0.0490612	0.788634	1	-0.132154	0.873449	1	-0.487756	0.0094854	0.0299194	-0.640916	0.00147963	0.00769831	0.021006	0.949468	1
P24928	P24928	RPB1_HUMAN	DNA-directed RNA polymerase II subunit RPB1	-0.00216385	1	1	-0.0283568	0.9991	1	-0.111689	2.15598e-05	0.00076413	-0.109497	0.140401	0.898319	-0.112894	0.04354	1	-0.0236985	0.97259	1	0.099843	0.199861	0.361294	0.0217518	0.999897	1	0.0112181	1	1
P24941	P24941	CDK2_HUMAN	Cyclin-dependent kinase 2	2.64031	5.30937e-28	3.93028e-26	2.64873	1.20789e-30	9.54561e-29	-0.0805343	0.555461	1	0.0729598	0.925617	1	-0.285122	0.179324	1	-0.00253045	1	1	2.72929	8.60959e-33	6.29361e-31	2.6458	1.50743e-26	1.22436e-24	0.264933	0.0699668	0.65349
P25098	P25098	ARBK1_HUMAN	Beta-adrenergic receptor kinase 1	-0.137692	0.0742891	0.178725	-0.031403	0.963862	1	-0.0152749	0.999358	1	0.027131	0.971593	1	0.00269003	1	1	-0.0316202	0.993195	1	-0.0655115	0.753149	0.967578	-0.000375535	1	1	0.062087	0.957355	1
P25205	P25205	MCM3_HUMAN	DNA replication licensing factor MCM3	-0.482416	0.49579	0.738507	-0.613514	0.00554363	0.0190142	0.334062	0.180656	0.623658	-0.451558	0.0226111	0.358346	0.14848	0.312544	1	-0.0932133	0.63753	1	-0.607754	0.000529857	0.00245531	-0.142314	0.415546	0.702344	-0.372792	0.0367876	0.47596
P25311	P25311	ZA2G_HUMAN	Zinc-alpha-2-glycoprotein	-0.991708	0.019137	0.0607562	-0.863731	0.00137287	0.0057224	-0.260427	0.405098	0.958247	0.263647	0.503961	1	0.823608	0.00739792	0.468099	-0.335017	0.847428	1	-0.481875	0.2166	0.384308	0.455413	0.903417	1	-0.437524	0.144546	0.897053
P25325	P25325	THTM_HUMAN	3-mercaptopyruvate sulfurtransferase	-0.167282	0.0324225	0.0928758	-0.217762	0.0059146	0.0200641	0.00918174	0.990883	1	-0.0254461	0.993921	1	-0.0714271	0.472209	1	0.0953328	0.471928	1	-0.152884	0.0639594	0.145652	-0.0999519	0.367594	0.647549	0.0424009	0.973892	1
P25398	P25398	RS12_HUMAN	Small ribosomal subunit protein eS12	-0.00250964	0.992745	1	-0.159949	0.729315	0.941508	-0.131156	0.206987	0.670753	-0.44522	0.914295	1	-0.242042	0.137936	1	-0.310385	0.0751834	0.60561	-0.00805728	0.994712	1	-0.175293	0.298644	0.559946	-0.0594392	0.998348	1
P25440	P25440	BRD2_HUMAN	Bromodomain-containing protein 2	-0.142253	0.349875	0.576844	0.0666232	0.649605	0.87437	-0.014165	0.949412	1	-0.194501	0.0728887	0.672646	-0.203872	0.173011	1	-0.278102	0.0215943	0.333202	0.00951319	0.991499	1	-0.205783	0.0761951	0.201654	0.00846898	0.995203	1
P25445	P25445	TNR6_HUMAN	Tumor necrosis factor receptor superfamily member 6	1.32761	8.54854e-09	1.27621e-07	1.38045	1.78313e-08	2.2046e-07	-0.0899332	0.183466	0.628904	0.0151322	0.99121	1	0.0199641	0.971157	1	-0.0376986	0.948537	1	1.47038	5.43025e-09	6.32591e-08	1.43751	1.37604e-08	2.15163e-07	-0.00483189	0.994491	1
P25490	P25490	TYY1_HUMAN	Transcriptional repressor protein YY1	-0.0150786	0.955147	1	0.0510165	0.631115	0.856325	0.113441	0.0454455	0.266458	-0.0439915	0.685415	1	-0.0619135	0.531059	1	-0.193059	0.0246219	0.358181	-0.0624248	0.491102	0.720694	-0.190434	0.013908	0.0515752	-0.0930571	0.582932	1
P25685	P25685	DNJB1_HUMAN	DnaJ homolog subfamily B member 1	-0.217854	0.00362371	0.0155363	-0.0595575	0.703192	0.920684	0.00984955	1	1	-0.00771973	0.9997	1	0.00695084	0.999665	1	0.0119198	0.999603	1	-0.172019	0.00186681	0.00741149	-0.310571	0.0028463	0.0134888	-0.0501204	0.919323	1
P25686	P25686	DNJB2_HUMAN	DnaJ homolog subfamily B member 2	-0.161615	0.254213	0.457426	-0.32188	0.00249562	0.00960651	0.0785974	0.163677	0.592079	-0.0869519	0.549446	1	-0.0422842	0.866678	1	0.188273	0.0589137	0.535812	-0.53841	0.000432746	0.00204583	-0.310461	0.0104138	0.0405188	-0.0446677	0.936284	1
P25705	P25705	ATPA_HUMAN	ATP synthase subunit alpha, mitochondrial	0.146891	0.00352199	0.0152117	0.15629	0.000166778	0.000910662	0.101506	0.143166	0.549492	0.0725194	0.45261	1	0.0974404	0.482118	1	0.162333	0.84667	1	0.0542788	0.98795	1	0.170689	0.020947	0.0718463	0.0280685	0.999978	1
P25774	P25774	CATS_HUMAN	Cathepsin S	0.106675	0.176943	0.349465	-0.157362	0.0400596	0.0984045	-0.0812339	0.00180475	0.027163	-0.312176	0.0434858	0.523003	-0.18855	0.00333717	0.292903	0.0326172	0.999901	1	-0.0744152	0.589299	0.825244	-0.0110425	0.999782	1	-0.0102794	0.999982	1
P25786	P25786	PSA1_HUMAN	Proteasome subunit alpha type-1	-0.0351438	0.988584	1	-0.0136095	0.995553	1	0.0196734	0.970217	1	-0.0270377	0.938899	1	0.0768945	0.48157	1	-0.0105557	0.909946	1	-0.0215042	0.998508	1	0.0947266	0.628894	0.929435	-0.0543802	0.910949	1
P25787	P25787	PSA2_HUMAN	Proteasome subunit alpha type-2	0.124379	0.179484	0.353288	-0.0243025	0.989901	1	-0.0218031	0.994477	1	0.0789721	0.59873	1	0.0457046	0.940006	1	0.0645606	0.243195	0.961349	0.0327742	0.957622	1	0.180992	0.0291322	0.0948052	-0.0765926	0.696523	1
P25788	P25788	PSA3_HUMAN	Proteasome subunit alpha type-3	0.00495175	0.999376	1	0.0905165	0.272301	0.457722	-0.0345281	0.857186	1	0.0240563	0.923799	1	0.0362222	0.878575	1	0.0644545	0.147717	0.791071	0.126065	0.0916214	0.195325	-0.000514519	1	1	-0.00709698	0.99978	1
P25789	P25789	PSA4_HUMAN	Proteasome subunit alpha type-4	0.0737132	0.288037	0.500725	-0.00523394	0.999835	1	-0.0295877	0.563219	1	-0.0197804	0.957049	1	0.0382455	0.946744	1	-0.0254096	0.507361	1	0.0175387	0.982916	1	0.158546	0.151154	0.336999	-0.0739411	0.810727	1
P25942	P25942	TNR5_HUMAN	Tumor necrosis factor receptor superfamily member 5	1.84101	1.0691e-13	2.73019e-12	1.68673	3.04574e-10	4.90675e-09	-0.280672	6.2546e-05	0.0019251	-0.157675	0.213314	1	-0.450899	0.00446479	0.334745	0.0574505	0.925074	1	1.99242	6.4213e-12	1.10123e-10	1.71586	2.9549e-11	6.52085e-10	0.309001	0.0720297	0.663354
P26038	P26038	MOES_HUMAN	Moesin	0.000968598	1	1	-0.0583621	0.754449	0.962077	-0.0549204	0.0414869	0.252988	-0.0681397	0.680352	1	-0.0667639	0.973884	1	-0.0598557	0.498738	1	0.00570583	1	1	-0.00652897	1	1	0.0112189	1	1
P26196	P26196	DDX6_HUMAN	Probable ATP-dependent RNA helicase DDX6	0.0552846	0.938655	1	0.165997	0.0125601	0.0376674	-0.0331776	0.164837	0.593943	-0.0251693	0.997168	1	0.0405329	0.95638	1	-0.161652	3.0118e-07	0.00011742	0.243259	7.0102e-08	6.86694e-07	0.193842	0.00480086	0.0211851	-0.111732	0.502615	1
P26358	P26358	DNMT1_HUMAN	DNA	-0.857308	1.02028e-26	6.85813e-25	-0.840899	7.36957e-22	3.39348e-20	0.0293844	0.999131	1	-0.121703	0.21071	1	-0.0616731	0.870855	1	-0.0541759	0.998228	1	-0.893833	3.18092e-26	1.63175e-24	-0.858377	1.29156e-31	1.30225e-29	-0.0868604	0.94784	1
P26368	P26368	U2AF2_HUMAN	Splicing factor U2AF 65 kDa subunit	0.10758	0.0715685	0.173665	0.217005	3.73166e-05	0.000242206	0.056343	0.900431	1	0.0141208	0.999967	1	0.0193807	0.996898	1	-0.158814	0.0445601	0.475524	0.159713	0.00380671	0.0137009	0.0841399	0.602575	0.907042	0.0759115	0.823828	1
P26373	P26373	RL13_HUMAN	Large ribosomal subunit protein eL13	0.0981787	0.456318	0.69766	-0.0363532	0.872116	1	-0.0732006	0.111539	0.472838	-0.0442384	0.938954	1	0.0129981	0.987667	1	0.0838648	0.686243	1	0.0198166	0.971212	1	0.125251	0.238265	0.474097	-0.0639061	0.921412	1
P26440	P26440	IVD_HUMAN	Isovaleryl-CoA dehydrogenase, mitochondrial	0.0261596	0.962004	1	-0.0016573	0.999999	1	0.00878933	0.998174	1	0.0289693	0.963035	1	0.174107	0.377318	1	0.0803521	0.266011	0.987022	-0.0464247	0.832569	1	0.182832	0.0758528	0.201173	-0.0357112	0.995244	1
P26447	P26447	S10A4_HUMAN	Protein S100-A4	-0.0588251	0.654394	0.891012	-0.425403	0.000153638	0.000849222	-0.0516669	0.882059	1	0.216992	0.0656698	0.648231	-0.0666364	0.949528	1	0.410916	0.000158686	0.0135479	-0.40976	0.000769212	0.00340784	-0.072466	0.740574	1	0.0915103	0.727371	1
P26572	P26572	MGAT1_HUMAN	Alpha-1,3-mannosyl-glycoprotein 2-beta-N-acetylglucosaminyltransferase	-0.0503642	0.898055	1	-0.0344645	0.866571	1	0.0295637	0.647483	1	-0.0997158	0.53524	1	-0.0422259	0.780673	1	-0.0810566	0.704853	1	-0.0346913	0.833504	1	-0.104816	0.281675	0.53726	-0.0713575	0.796239	1
P26583	P26583	HMGB2_HUMAN	High mobility group protein B2	-0.318155	0.00010015	0.000698064	-0.0306228	0.927909	1	-0.0175398	0.910123	1	0.049713	0.930987	1	-0.0105746	0.992376	1	-0.232156	0.198488	0.897088	-0.0166482	0.97991	1	-0.365096	0.000109653	0.000788748	0.0641678	0.889249	1
P26599	P26599	PTBP1_HUMAN	Polypyrimidine tract-binding protein 1	0.0201999	0.999706	1	0.107207	0.325774	0.525842	-0.0841981	0.130678	0.523071	0.0278602	0.989912	1	0.207118	0.0113035	0.573402	-0.0379422	0.924625	1	0.166737	0.00881169	0.0280363	0.262795	0.00104916	0.00568627	-0.169718	0.0989192	0.775441
P26639	P26639	SYTC_HUMAN	Threonine--tRNA ligase 1, cytoplasmic	0.134325	0.00461425	0.0189362	0.202976	0.000765273	0.00346119	-0.0241591	0.990684	1	-0.0336252	0.999951	1	-0.0339382	0.998037	1	-0.0565935	0.912215	1	0.259454	6.76402e-07	5.69151e-06	0.142304	0.00601827	0.0254363	-0.00787191	1	1
P26640	P26640	SYVC_HUMAN	Valine--tRNA ligase	-0.0994344	0.0148353	0.0493217	-0.0972481	0.0192402	0.0539649	0.0153891	0.999706	1	0.0216522	0.999842	1	0.0067547	1	1	-0.00212651	1	1	-0.103887	0.00969077	0.030485	-0.0592508	0.892342	1	-0.00183104	1	1
P26641	P26641	EF1G_HUMAN	Elongation factor 1-gamma	-0.0966758	0.487345	0.730019	-0.0308328	0.978082	1	-0.0274374	0.778261	1	0.0568341	0.738369	1	-0.0392925	0.953374	1	-0.00492287	1	1	-0.0105652	0.99998	1	-0.133253	0.0140696	0.0520753	0.0946603	0.469561	1
P26885	P26885	FKBP2_HUMAN	Peptidyl-prolyl cis-trans isomerase FKBP2	0.342183	0.000634958	0.00352299	0.268456	0.00407052	0.014685	0.187758	0.0523226	0.292247	-0.192748	0.357866	1	-0.0102548	0.999054	1	-0.0610033	0.097367	0.682849	0.00863217	0.999	1	0.166924	0.563366	0.865169	-0.254649	0.054121	0.57861
P27105	P27105	STOM_HUMAN	Stomatin	0.814492	1.54516e-09	2.51701e-08	0.634073	4.76812e-08	5.39342e-07	0.0139115	0.842763	1	-0.0211666	0.983943	1	0.074274	0.836254	1	0.199619	0.0444549	0.475524	0.523766	1.05805e-07	1.02953e-06	0.952096	5.5403e-10	1.05194e-08	-0.077089	0.83609	1
P27144	P27144	KAD4_HUMAN	Adenylate kinase 4, mitochondrial	0.188422	0.0108003	0.0380483	0.279172	0.00146533	0.00605602	0.0112113	0.953911	1	0.313318	0.0919327	0.747736	0.0750504	0.828122	1	0.333767	0.0840784	0.631455	0.267961	0.00101398	0.00430943	0.278188	0.00358475	0.0166246	0.326927	0.332219	1
P27348	P27348	1433T_HUMAN	14-3-3 protein theta	0.27678	3.98055e-05	0.000305365	0.146037	0.123744	0.24423	-0.079818	0.000929157	0.0169803	-0.0837556	0.267017	1	-0.126271	0.233158	1	-0.0680995	0.28752	1	0.271374	0.000188128	0.000970169	0.306391	0.000342381	0.00215992	-0.0240902	0.983287	1
P27361	P27361	MK03_HUMAN	Mitogen-activated protein kinase 3	-0.0831082	0.321677	0.54181	-0.0845238	0.345424	0.549371	-0.0577663	0.084075	0.393967	0.0712649	0.757953	1	0.0385087	0.845303	1	0.0170782	0.992052	1	-0.0732569	0.517092	0.748309	-0.0256099	0.970025	1	-0.0365972	0.968772	1
P27448	P27448	MARK3_HUMAN	MAP/microtubule affinity-regulating kinase 3	0.0505733	0.819009	1	0.0866476	0.553692	0.780239	0.0135146	0.990391	1	-0.0446979	0.939152	1	0.00965521	0.998623	1	-0.0170987	0.998729	1	0.0427253	0.899388	1	0.0387478	0.949867	1	-0.00161105	1	1
P27540	P27540	ARNT_HUMAN	Aryl hydrocarbon receptor nuclear translocator	-0.792835	0.029981	0.0877961	-0.568503	0.840227	1	-0.265237	0.742347	1	0.175919	0.515974	1	1.0291	0.0233009	0.777831	-0.048413	0.959246	1	-0.303266	0.943883	1	0.501505	0.250938	0.49217	-0.853184	0.0424321	0.515426
P27635	P27635	RL10_HUMAN	Large ribosomal subunit protein uL16	-0.0683419	0.667948	0.904413	0.085059	0.93207	1	-0.0307207	0.739084	1	-0.0542732	0.654507	1	0.100256	0.62901	1	-0.101383	0.0644579	0.559272	0.0592269	0.784165	0.989711	0.0979132	0.849203	1	-0.00388677	0.999194	1
P27694	P27694	RFA1_HUMAN	Replication protein A 70 kDa DNA-binding subunit	-0.0872983	0.240641	0.438157	-0.122888	0.0960117	0.199388	-0.00331091	1	1	-0.0672608	0.819099	1	0.0316169	0.999258	1	-0.025634	0.986396	1	-0.172782	0.00187958	0.00744702	-0.0999665	0.465501	0.76083	-0.117036	0.519864	1
P27695	P27695	APEX1_HUMAN	DNA-	-0.277923	5.99597e-06	5.38624e-05	-0.232424	0.000216086	0.00114879	-0.0562543	0.113391	0.478433	-0.0402825	0.96136	1	-0.0476655	0.920495	1	-0.092372	0.384961	1	-0.156939	0.0317031	0.0813869	-0.258424	0.00141382	0.00738216	0.041346	0.994065	1
P27701	P27701	CD82_HUMAN	CD82 antigen	-0.511634	0.0446119	0.119291	-0.0959637	0.553057	0.779532	-0.193211	0.532253	1	-0.460471	0.237127	1	-0.214831	0.179143	1	-0.917209	0.304849	1	0.109689	0.714692	0.93713	-0.34661	0.0316693	0.100939	-0.0274307	0.982577	1
P27707	P27707	DCK_HUMAN	Deoxycytidine kinase	0.350873	0.000261617	0.0016328	0.332218	0.000187156	0.0010089	0.0667149	0.556162	1	-0.095737	0.704028	1	0.00940492	0.999437	1	-0.125659	0.488715	1	0.287789	0.00160361	0.0064899	0.279459	0.00641838	0.0269259	-0.067542	0.924907	1
P27708	P27708	PYR1_HUMAN	CAD protein [Includes: Glutamine-dependent carbamoyl-phosphate synthase	-0.0765787	0.324594	0.545938	-0.0309912	0.999082	1	0.0259255	0.952281	1	-0.0152124	0.999999	1	-0.0110455	1	1	-0.0329697	0.975081	1	-0.000459512	1	1	-0.114182	0.182763	0.388937	0.0331022	0.998861	1
P27797	P27797	CALR_HUMAN	Calreticulin	0.139837	0.00101819	0.00524153	0.138251	0.00108879	0.00467637	0.160465	0.0253766	0.181524	0.0280639	0.99974	1	0.0393989	0.994899	1	-0.0671203	0.912697	1	0.0129219	1	1	-0.0532489	0.979918	1	-0.0400737	0.999984	1
P27815	P27815	PDE4A_HUMAN	cAMP-specific 3',5'-cyclic phosphodiesterase 4A	-0.383396	0.0371749	0.10377	-0.586957	0.0254368	0.0671578	-0.445793	0.987277	1	0.0972301	0.543154	1	0.00518951	0.964141	1	0.30079	0.12336	0.741428	-0.141164	0.563173	0.796093	0.0675858	0.960392	1	0.0920406	0.736973	1
P27816	P27816	MAP4_HUMAN	Microtubule-associated protein 4	0.220706	1.41161e-15	4.1904e-14	0.14938	0.000385917	0.0019029	-0.0833062	3.39613e-10	5.36772e-08	-0.0493445	0.836141	1	0.00684414	1	1	0.0652667	0.608803	1	0.22735	6.17734e-13	1.1691e-11	0.342155	4.10388e-18	1.72658e-16	-0.0665019	0.995016	1
P27824	P27824	CALX_HUMAN	Calnexin	0.127828	0.00130597	0.00651093	0.290319	9.3388e-08	1.01323e-06	0.132222	2.63575e-08	2.37137e-06	0.0239711	0.998881	1	-0.0019854	1	1	-0.0549446	0.457692	1	0.0488751	0.941645	1	-0.0110617	1	1	0.0309123	0.999997	1
P27930	P27930	IL1R2_HUMAN	Interleukin-1 receptor type 2	-1.19031	0.0890031	0.207037	-0.348046	0.413891	0.632462	-0.156941	0.990723	1	0.292229	0.578808	1	-0.149957	0.374008	1	-0.682554	0.0457633	0.477516	-0.24728	0.815962	1	-1.27206	0.306579	0.571162	0.431179	0.415134	1
P27986	P27986	P85A_HUMAN	Phosphatidylinositol 3-kinase regulatory subunit alpha	-0.315081	9.91767e-07	1.03017e-05	-0.294023	1.31121e-07	1.37913e-06	-0.0640199	0.978947	1	-0.0836489	0.549786	1	-0.0407851	0.987944	1	-0.0605878	0.847806	1	-0.2359	1.76404e-05	0.000111767	-0.154003	0.367457	0.647549	0.0166194	0.999976	1
P28062	P28062	PSB8_HUMAN	Proteasome subunit beta type-8	0.111874	0.107149	0.239529	0.0990314	0.476603	0.697143	-0.0117803	0.998296	1	0.0178711	0.99717	1	0.226094	0.210555	1	0.00947068	0.999466	1	0.110836	0.203367	0.366611	0.245083	0.0071418	0.0295579	-0.124777	0.447763	1
P28065	P28065	PSB9_HUMAN	Proteasome subunit beta type-9	0.207851	0.00736937	0.0277145	-0.0275642	0.924926	1	-0.00923809	0.983314	1	-0.130644	0.274082	1	0.172748	0.197269	1	0.0646418	0.581948	1	-0.0183261	0.973173	1	0.384095	0.00365471	0.0168821	-0.260005	0.162869	0.94624
P28066	P28066	PSA5_HUMAN	Proteasome subunit alpha type-5	0.17127	0.0174223	0.0561973	0.0165689	0.995076	1	-0.0515259	0.240983	0.722701	-0.0529414	0.50096	1	-0.0165676	0.99184	1	-0.0266429	0.442842	1	0.107417	0.0479371	0.114845	0.17065	0.0131484	0.049275	-0.0714787	0.729398	1
P28067	P28067	DMA_HUMAN	HLA class II histocompatibility antigen, DM alpha chain	0.13383	0.43135	0.668399	-0.0154531	0.982152	1	0.174885	0.0279102	0.19259	0.00751265	0.988557	1	-0.168172	0.301669	1	0.104928	0.75416	1	-0.26396	0.0443599	0.107821	-0.199088	0.367786	0.64764	0.201171	0.224443	1
P28068	P28068	DMB_HUMAN	HLA class II histocompatibility antigen, DM beta chain	-0.455955	0.00348226	0.0150735	0.189501	0.0787963	0.170747	0.112986	0.0444435	0.263864	0.109105	0.665981	1	-0.103669	0.360527	1	-0.20219	0.572681	1	-0.0724776	0.74731	0.962614	-0.825456	0.00264144	0.0126512	0.212774	0.175837	0.972057
P28070	P28070	PSB4_HUMAN	Proteasome subunit beta type-4	0.0167775	0.985479	1	-0.0531341	0.610036	0.836653	-0.0329096	0.234681	0.715503	0.0225899	0.923108	1	-0.00563657	0.999938	1	0.0170819	0.792834	1	-0.0182023	0.983164	1	0.0449142	0.889177	1	-0.05526	0.821425	1
P28072	P28072	PSB6_HUMAN	Proteasome subunit beta type-6	-0.314727	0.00395697	0.0166358	-0.391495	0.000158072	0.000870437	0.147229	0.930025	1	0.0373722	0.838711	1	0.372831	0.470239	1	0.11414	0.221314	0.935149	-0.260113	0.00409446	0.0145891	-0.217601	0.111841	0.269709	0.0716287	0.682132	1
P28074	P28074	PSB5_HUMAN	Proteasome subunit beta type-5	-0.389517	0.000186615	0.00121936	-0.472986	4.99186e-05	0.000313896	-0.225431	0.0816307	0.387416	-0.00710772	0.999918	1	0.0643531	0.907889	1	0.0688692	0.968196	1	-0.205293	0.0152497	0.0445232	-0.14414	0.237597	0.473252	-0.0525372	0.950714	1
P28288	P28288	ABCD3_HUMAN	ATP-binding cassette sub-family D member 3	0.000665056	1	1	0.0795762	0.344357	0.548121	0.109927	1.54722e-05	0.000582454	-0.0115793	0.99996	1	-0.0549432	0.809146	1	0.00907915	0.999974	1	-0.104662	0.36976	0.57941	-0.143102	0.141525	0.321788	0.0228134	0.998105	1
P28290	P28290	ITPI2_HUMAN	Protein ITPRID2	0.139865	0.207469	0.393283	-0.0935054	0.34827	0.552125	0.0198686	0.993657	1	-0.141152	0.331934	1	0.124171	0.322093	1	0.100529	0.616525	1	-0.139827	0.0953609	0.200962	0.153281	0.0829543	0.214653	-0.182429	0.0723536	0.664443
P28331	P28331	NDUS1_HUMAN	NADH-ubiquinone oxidoreductase 75 kDa subunit, mitochondrial	0.177084	0.00302125	0.0134156	0.111335	0.0314343	0.0804147	0.144203	1.52179e-14	6.84573e-12	0.0786464	0.435609	1	0.0247302	0.999566	1	0.114448	0.0787678	0.615821	-0.01922	0.999755	1	0.0567194	0.86665	1	0.0229742	0.999949	1
P28340	P28340	DPOD1_HUMAN	DNA polymerase delta catalytic subunit	-0.619611	4.22814e-07	4.80119e-06	-0.502455	7.12853e-07	6.55466e-06	0.144249	0.0297406	0.201828	-0.0607304	0.677956	1	-0.0130209	0.998757	1	-0.0247652	0.967941	1	-0.817901	2.22784e-11	3.54033e-10	-0.67105	4.10062e-06	4.12879e-05	-0.0447681	0.958457	1
P28482	P28482	MK01_HUMAN	Mitogen-activated protein kinase 1	-0.0431674	0.954183	1	-0.14252	0.00377866	0.0137938	-0.024308	0.705707	1	-0.0135399	0.999978	1	0.000676347	1	1	0.0297469	0.96375	1	-0.13132	0.0408093	0.100613	0.0200938	0.999802	1	0.00861562	1	1
P28676	P28676	GRAN_HUMAN	Grancalcin	-0.114996	0.103431	0.232932	-0.0902007	0.260995	0.442727	0.145909	5.94798e-06	0.000271748	0.148587	0.316474	1	0.0799408	0.638965	1	0.148836	0.333572	1	-0.23611	0.000637256	0.00288442	-0.15064	0.398665	0.682093	0.00922168	0.999538	1
P28702	P28702	RXRB_HUMAN	Retinoic acid receptor RXR-beta	-0.47236	0.538302	0.782887	-0.911074	0.0038557	0.0140137	0.365401	0.104136	0.454197	-0.197971	0.160943	0.954039	-0.0628929	0.792208	1	0.240743	0.156411	0.808748	-1.27647	0.000421955	0.00199805	-0.900653	0.00470745	0.0208396	-0.135078	0.553893	1
P28715	P28715	ERCC5_HUMAN	DNA excision repair protein ERCC-5	-0.313269	0.0115374	0.0401611	-0.342629	9.41772e-05	0.000551995	0.0185001	0.975916	1	-0.121525	0.167125	0.971517	-0.0175841	0.979029	1	-0.215412	0.256823	0.975259	-0.351094	0.00667381	0.022034	-0.288797	0.0192771	0.0676261	-0.302012	0.18487	0.989313
P28799	P28799	GRN_HUMAN	Progranulin	0.190445	0.0660008	0.162926	-0.515926	0.00012676	0.000718307	0.124316	0.324689	0.855307	-0.442759	0.00101911	0.0419703	-0.019186	0.971755	1	0.263612	0.0839521	0.631455	-0.621886	8.12017e-05	0.000452686	0.0577603	0.816778	1	-0.58576	0.00254215	0.0799274
P28838	P28838	AMPL_HUMAN	Cytosol aminopeptidase	0.726327	1.34143e-40	1.66908e-38	0.711374	1.01903e-36	1.1244e-34	-0.133923	4.09421e-05	0.00131554	0.0111355	1	1	-0.0726955	0.558728	1	-0.0564235	0.999906	1	0.889553	3.20709e-49	4.5744e-47	0.781798	2.6361e-42	5.19093e-40	0.0364705	0.999923	1
P28845	P28845	DHI1_HUMAN	11-beta-hydroxysteroid dehydrogenase 1	-0.105528	0.541471	0.786596	0.445853	0.0258141	0.0680309	-0.04376	0.99326	1	0.195972	0.739242	1	-0.098884	0.855767	1	-0.588436	0.246464	0.962163	0.489613	0.0152473	0.0445232	-0.30138	0.10936	0.264815	0.133105	0.972757	1
P28907	P28907	CD38_HUMAN	ADP-ribosyl cyclase/cyclic ADP-ribose hydrolase 1	4.55585	1.88223e-09	3.02614e-08	4.04212	6.12599e-11	1.07582e-09	-0.29152	0.0088947	0.0880139	0.581318	0.165951	0.968544	-0.0128714	0.99964	1	0.77564	0.465782	1	4.12957	1.67047e-11	2.6986e-10	4.63042	1.74818e-10	3.54978e-09	1.14244	0.0503518	0.563534
P29016	P29016	CD1B_HUMAN	T-cell surface glycoprotein CD1b	0.231094	0.00253297	0.0115185	-0.00515838	0.999999	1	0.201339	0.00042142	0.00916159	-0.0285504	0.998382	1	-0.06368	0.684683	1	0.181655	0.282904	1	-0.226959	0.000535052	0.00247351	-0.0388822	0.985752	1	0.0470401	0.987877	1
P29017	P29017	CD1C_HUMAN	T-cell surface glycoprotein CD1c	0.0514438	0.69582	0.92586	-0.123857	0.178438	0.329285	0.173308	0.0013718	0.0223462	-0.00458183	0.998173	1	0.0411997	0.723654	1	0.280491	0.0747015	0.60339	-0.297165	0.00415927	0.0147773	-0.0827228	0.554599	0.858696	-0.0663033	0.787527	1
P29083	P29083	T2EA_HUMAN	General transcription factor IIE subunit 1	0.0925656	0.315942	0.535079	0.0216813	1	1	-0.0276377	0.375257	0.918805	0.00184689	0.997885	1	0.0380809	0.994956	1	0.0307154	0.970962	1	0.109304	0.417112	0.63639	0.149189	0.291804	0.55083	0.0167154	0.999721	1
P29084	P29084	T2EB_HUMAN	Transcription initiation factor IIE subunit beta	0.247024	0.000310093	0.00190887	0.314502	0.0381169	0.0942926	-0.0533716	0.342515	0.880011	-0.00114268	0.999999	1	0.134003	0.573301	1	0.0709232	0.996256	1	0.410925	0.000142266	0.000752237	0.418276	5.3826e-06	5.2726e-05	-0.142237	0.634105	1
P29144	P29144	TPP2_HUMAN	Tripeptidyl-peptidase 2	-0.0236701	0.999989	1	-0.117172	0.0133113	0.0395952	-0.0228597	0.940551	1	0.00790347	1	1	-0.0226028	0.999998	1	0.039233	0.585012	1	-0.125464	0.0019417	0.007662	-0.0524084	0.96518	1	-0.0200673	1	1
P29218	P29218	IMPA1_HUMAN	Inositol monophosphatase 1	0.124059	0.110937	0.245557	0.109511	0.135287	0.262146	-0.11056	0.000528775	0.0111233	-0.0454245	0.747208	1	-0.042444	0.783493	1	0.0136863	0.988752	1	0.196747	0.00627232	0.0208887	0.212816	0.147354	0.332072	-0.0168949	0.990538	1
P29350	P29350	PTN6_HUMAN	Tyrosine-protein phosphatase non-receptor type 6	-0.244631	7.16563e-10	1.22887e-08	-0.286	8.36631e-12	1.61506e-10	0.0114956	0.999959	1	-0.0508323	0.991126	1	-0.0434885	0.975392	1	-0.0680243	0.384826	1	-0.2767	5.76613e-15	1.31249e-13	-0.339661	1.06286e-16	3.98438e-15	-0.0183611	1	1
P29353	P29353	SHC1_HUMAN	SHC-transforming protein 1	0.0564716	0.892589	1	0.0452669	0.931096	1	-0.0539066	0.961182	1	-0.0469955	0.94548	1	-0.00949323	0.999915	1	-0.0424902	0.967305	1	0.105126	0.143957	0.280714	0.0517364	0.861691	1	0.026274	0.994405	1
P29373	P29373	RABP2_HUMAN	Cellular retinoic acid-binding protein 2	-0.111547	0.507096	0.75	0.602335	0.0137481	0.0406157	-0.357362	0.307636	0.827733	0.370847	0.552114	1	-0.126127	0.995485	1	-0.718577	0.682467	1	1.24167	0.0313177	0.08061	-0.0114643	0.896096	1	-0.0241916	0.997837	1
P29374	P29374	ARI4A_HUMAN	AT-rich interactive domain-containing protein 4A	-0.221796	0.377203	0.609028	-0.461517	0.134847	0.261728	1.41064	0.278027	0.786681	-0.454477	0.0573422	0.602042	0.0221123	0.975713	1	-0.214756	0.609079	1	-1.87216	0.0139084	0.0413086	-1.61033	0.0048681	0.0213568	-0.476589	0.0706076	0.656673
P29375	P29375	KDM5A_HUMAN	Lysine-specific demethylase 5A	-0.0730084	0.778219	0.993891	-0.756486	0.0481412	0.114075	-0.295696	0.736056	1	-0.536987	0.245842	1	-0.00439304	0.98311	1	0.146491	0.917378	1	-0.460791	0.0532	0.125449	0.218294	0.806179	1	-0.532594	0.66354	1
P29401	P29401	TKT_HUMAN	Transketolase	-0.157989	6.80219e-05	0.000499229	-0.176498	1.09222e-07	1.1677e-06	-0.090924	0.00010777	0.00304464	-0.0455816	0.999675	1	-0.030876	0.999694	1	0.0177882	1	1	-0.136201	0.000955393	0.00409915	-0.112138	0.687159	0.980067	-0.0256807	0.999995	1
P29460	P29460	IL12B_HUMAN	Interleukin-12 subunit beta	0.356351	0.380036	0.612414	2.187	0.754351	0.962077	-0.287632	0.692388	1	1.75405	0.155837	0.940561	-0.718829	0.00377024	0.303025	-0.391302	0.531977	1	2.96742	0.26929	0.456716	0.251339	0.47176	0.767841	2.52228	0.000762793	0.0314142
P29466	P29466	CASP1_HUMAN	Caspase-1	0.0987166	0.115552	0.253659	0.117447	0.0651324	0.147007	0.034567	0.499242	1	0.0250464	0.974767	1	-0.0413382	0.927811	1	-0.0329945	0.992128	1	0.0892308	0.181008	0.334873	0.118772	0.705812	0.994503	0.0677699	0.766703	1
P29558	P29558	RBMS1_HUMAN	RNA-binding motif, single-stranded-interacting protein 1	0.129507	0.108767	0.242127	0.240098	0.0286809	0.0742807	-0.0596971	0.185451	0.632812	0.27088	0.158096	0.946312	0.0101631	0.984226	1	0.100506	0.651357	1	0.158586	0.0515639	0.122083	0.150174	0.169951	0.368121	0.27591	0.101764	0.786153
P29590	P29590	PML_HUMAN	Protein PML	1.04025	1.9017e-33	1.68502e-31	1.3126	1.37204e-35	1.35994e-33	-0.0788862	0.092433	0.419355	0.156001	0.00134329	0.0513435	-0.00556045	1	1	-0.00257349	1	1	1.44115	8.94835e-42	9.69073e-40	1.10581	3.89896e-32	4.07163e-30	0.158669	0.0854086	0.716599
P29692	P29692	EF1D_HUMAN	Elongation factor 1-delta	-0.12569	0.00874064	0.032007	-0.131204	0.0465806	0.111321	-0.0133217	0.939736	1	-0.0596258	0.476922	1	-0.026012	0.987221	1	-0.046739	0.890915	1	-0.136565	0.0349528	0.0881949	-0.073427	0.63629	0.936814	-0.0502676	0.949038	1
P29728	P29728	OAS2_HUMAN	2'-5'-oligoadenylate synthase 2	2.32538	8.21342e-55	1.60107e-52	2.53631	1.56254e-54	3.6551e-52	-0.169684	1.26853e-07	9.15844e-06	0.303336	0.000135709	0.00826696	-0.0564556	0.999453	1	0.0864567	0.996974	1	2.73756	5.55753e-58	1.1207e-55	2.46107	4.38019e-53	1.82967e-50	0.391486	1.42018e-05	0.00109279
P29966	P29966	MARCS_HUMAN	Myristoylated alanine-rich C-kinase substrate	3.01046	7.34021e-42	9.98269e-40	2.83623	4.76502e-37	5.35881e-35	-0.321587	8.15086e-05	0.00243195	-0.17966	0.707291	1	-0.458385	8.2779e-07	0.00053788	0.0711277	0.999171	1	3.06373	1.38555e-40	1.37334e-38	2.93604	1.60348e-40	2.75798e-38	0.0675718	0.988683	1
P30038	P30038	AL4A1_HUMAN	Delta-1-pyrroline-5-carboxylate dehydrogenase, mitochondrial	-0.0753628	0.507569	0.75032	-0.0647609	0.832209	1	0.00231508	1	1	-0.0112707	0.999979	1	0.0837735	0.277723	1	-0.003536	1	1	-0.0385113	0.951176	1	0.0147713	0.999992	1	-0.0993713	0.814149	1
P30040	P30040	ERP29_HUMAN	Endoplasmic reticulum resident protein 29	0.156677	0.190534	0.369077	0.241232	0.000117522	0.000674454	0.164054	2.77295e-10	4.71965e-08	-0.00635376	0.99996	1	-0.030853	0.954104	1	-0.05893	0.324666	1	0.092232	0.133443	0.264445	-0.0291273	0.977485	1	0.0244993	0.995549	1
P30041	P30041	PRDX6_HUMAN	Peroxiredoxin-6	0.0707945	0.875039	1	-0.121731	0.543055	0.768589	-0.0758314	0.0224124	0.166119	0.0603978	0.665148	1	-0.093502	0.31133	1	0.181626	0.000162167	0.0135479	-0.024093	0.989324	1	0.00670141	1	1	0.160748	0.0305586	0.43587
P30043	P30043	BLVRB_HUMAN	Flavin reductase	-0.0897387	0.399652	0.633738	-0.250154	0.000156235	0.000861135	-0.00339932	0.999983	1	-0.105865	0.603897	1	0.0680039	0.793471	1	0.124181	0.368047	1	-0.247078	8.19576e-05	0.000456031	-0.0692527	0.795657	1	-0.129616	0.377913	1
P30044	P30044	PRDX5_HUMAN	Peroxiredoxin-5, mitochondrial	0.0331994	0.889464	1	-0.00657691	0.999676	1	0.0132688	0.993409	1	0.0738118	0.695705	1	-0.0828716	0.477124	1	0.0529193	0.589624	1	-0.0249236	0.959876	1	-0.0357206	0.964404	1	0.142523	0.240371	1
P30046	P30046	DOPD_HUMAN	D-dopachrome decarboxylase	-0.127852	0.134824	0.28474	-0.104357	0.553834	0.780251	0.0637472	0.590019	1	0.281615	0.0257231	0.385147	-0.00217917	0.999299	1	0.198982	0.00786533	0.186977	-0.158614	0.127362	0.255422	-0.0658472	0.607026	0.910228	0.138497	0.47019	1
P30047	P30047	GFRP_HUMAN	GTP cyclohydrolase 1 feedback regulatory protein	-0.200624	0.0674079	0.165631	-0.362572	0.00508891	0.0177354	-0.129422	0.13341	0.527506	-0.122419	0.355378	1	-0.0885564	0.424668	1	0.0395291	0.903014	1	-0.23315	0.0502346	0.119609	-0.159758	0.166506	0.363603	-0.0338627	0.893071	1
P30048	P30048	PRDX3_HUMAN	Thioredoxin-dependent peroxide reductase, mitochondrial	0.15677	0.0570409	0.14573	0.11766	0.401674	0.61848	0.0605065	0.0180425	0.142777	0.0671532	0.54396	1	-0.123838	0.532798	1	0.0689255	0.207835	0.90833	0.00502221	0.999733	1	0.00115205	1	1	0.0611641	0.817832	1
P30049	P30049	ATPD_HUMAN	ATP synthase subunit delta, mitochondrial	0.0976081	0.309998	0.527749	0.0351574	0.84341	1	0.132915	0.0557071	0.304748	-0.0295418	0.793698	1	-0.044644	0.700073	1	0.0174101	0.830155	1	-0.0704563	0.440859	0.663957	-0.0408178	0.774703	1	0.0219416	0.964549	1
P30050	P30050	RL12_HUMAN	Large ribosomal subunit protein uL11	-0.00960408	0.999244	1	-0.146827	0.0305089	0.0782871	-0.0302999	0.939584	1	0.00744988	0.996718	1	-0.112486	0.475454	1	-0.0544927	0.219975	0.932543	-0.0763465	0.302585	0.499722	0.0114892	0.993989	1	-0.0844231	0.562839	1
P30084	P30084	ECHM_HUMAN	Enoyl-CoA hydratase, mitochondrial	0.0772368	0.637954	0.874943	0.0119938	0.999951	1	0.0381978	0.279611	0.788573	0.0834181	0.206917	1	0.0210322	0.997625	1	0.0640406	0.144644	0.787815	-0.0508229	0.782809	0.989381	0.0778262	0.897136	1	-0.0363994	0.98735	1
P30085	P30085	KCY_HUMAN	UMP-CMP kinase	0.0397774	0.965873	1	-0.113001	0.189555	0.343514	-0.000689861	0.999987	1	-0.0352201	0.999393	1	-0.0399495	0.999128	1	0.121629	0.207764	0.90833	-0.101639	0.235754	0.410935	0.028782	0.998221	1	0.0261203	0.999082	1
P30086	P30086	PEBP1_HUMAN	Phosphatidylethanolamine-binding protein 1	0.116622	0.139713	0.292455	-0.0647398	0.40731	0.625186	-0.0569816	0.0341524	0.221974	-0.0438021	0.812133	1	-0.0425028	0.923061	1	0.154944	1.74478e-05	0.00248866	-0.00543764	0.99999	1	0.109558	0.235247	0.470011	-0.0446558	0.916652	1
P30101	P30101	PDIA3_HUMAN	Protein disulfide-isomerase A3	0.301033	8.55582e-13	2.05059e-11	0.34747	8.47747e-15	2.1649e-13	0.15927	7.78941e-14	3.03683e-11	0.03523	0.995565	1	0.0422581	0.977157	1	0.0281954	0.928532	1	0.139566	1.04509e-05	7.04289e-05	0.143603	5.11388e-05	0.000404134	0.0142591	1	1
P30153	P30153	2AAA_HUMAN	Serine/threonine-protein phosphatase 2A 65 kDa regulatory subunit A alpha isoform	0.00743942	1	1	0.00479203	1	1	-0.0321658	0.999466	1	0.0117052	0.999981	1	-0.0177135	0.999866	1	0.0534394	0.973673	1	0.029408	0.999901	1	-0.0126069	0.999993	1	0.0615022	0.980875	1
P30154	P30154	2AAB_HUMAN	Serine/threonine-protein phosphatase 2A 65 kDa regulatory subunit A beta isoform	0.554329	0.000777064	0.00416142	0.708227	0.00123971	0.00523833	0.165409	0.114616	0.481864	0.0156989	0.977851	1	-0.0540032	0.79816	1	-0.25135	0.359719	1	0.542818	0.00493987	0.0171226	0.442503	0.0138718	0.0515061	0.192936	0.29113	1
P30260	P30260	CDC27_HUMAN	Cell division cycle protein 27 homolog	-0.0628786	0.738309	0.962254	-0.0649152	0.94087	1	0.077924	0.962275	1	-0.0762761	0.939675	1	0.6214	0.736256	1	-0.0742395	0.694727	1	-0.142839	0.992754	1	0.480597	0.63613	0.936814	-0.697676	0.907569	1
P30273	P30273	FCERG_HUMAN	High affinity immunoglobulin epsilon receptor subunit gamma	0.0438349	0.893047	1	-0.204024	0.225153	0.394339	-0.133495	0.362873	0.906871	-0.151319	0.24412	1	0.0611827	0.876501	1	0.0965401	0.525451	1	-0.0705292	0.637476	0.866565	0.238513	0.286397	0.543406	-0.212502	0.228996	1
P30405	P30405	PPIF_HUMAN	Peptidyl-prolyl cis-trans isomerase F, mitochondrial	0.316351	0.0193125	0.0612137	0.596372	3.09343e-05	0.000204642	-0.0161962	0.991464	1	0.172563	0.0676345	0.654845	-0.0919978	0.639438	1	-0.13573	0.451812	1	0.366401	5.32575e-05	0.000308978	0.151084	0.34585	0.620599	0.219399	0.0563798	0.583314
P30419	P30419	NMT1_HUMAN	Glycylpeptide N-tetradecanoyltransferase 1	0.00187493	0.999987	1	0.0323695	0.969884	1	-0.0702711	0.553007	1	0.0240078	0.999971	1	0.0742536	0.970408	1	-0.0200554	0.997978	1	0.10814	0.179168	0.331889	0.106655	0.954517	1	-0.0899945	0.911547	1
P30511	P30511	HLAF_HUMAN	HLA class I histocompatibility antigen, alpha chain F	2.03338	4.38294e-20	1.87091e-18	2.29689	1.7581e-19	6.94687e-18	-0.125341	0.00265443	0.0367846	-0.0506612	0.969156	1	-0.160663	0.459971	1	-0.257361	0.381041	1	2.40002	6.54899e-19	2.01571e-17	1.93491	7.11601e-18	2.9101e-16	0.0672613	0.913703	1
P30519	P30519	HMOX2_HUMAN	Heme oxygenase 2	0.134208	0.0363533	0.102013	0.070599	0.650384	0.87437	0.0831929	0.0360234	0.230232	0.0596048	0.900422	1	0.104176	0.308896	1	0.0468659	0.804097	1	-0.0341544	0.922649	1	-0.0208061	0.995099	1	-0.080764	0.664741	1
P30520	P30520	PURA2_HUMAN	Adenylosuccinate synthetase isozyme 2	0.170161	0.00444074	0.0183013	0.3104	1.00546e-07	1.08486e-06	-0.108386	0.00191666	0.0283763	0.0611736	0.635504	1	-0.0315389	0.976766	1	-0.12549	0.000388934	0.0241967	0.395991	4.20712e-13	8.14676e-12	0.230215	6.78863e-05	0.000518276	0.0870331	0.536617	1
P30533	P30533	AMRP_HUMAN	Alpha-2-macroglobulin receptor-associated protein	-0.227542	0.00797287	0.0296631	-0.12133	0.221712	0.39018	0.16353	0.00153252	0.0244202	-0.0848608	0.707606	1	0.076947	0.697658	1	-0.110666	0.753781	1	-0.27895	0.00485055	0.0168745	-0.324932	0.00407142	0.0184428	-0.105008	0.702937	1
P30536	P30536	TSPO_HUMAN	Translocator protein	0.145871	0.690367	0.921961	0.186272	0.256458	0.43725	0.0844676	0.322914	0.851787	0.369682	0.025997	0.385864	0.0122692	0.975405	1	0.329281	0.15482	0.807199	0.101804	0.427396	0.648064	0.073673	0.616649	0.919398	0.357412	0.260594	1
P30566	P30566	PUR8_HUMAN	Adenylosuccinate lyase	0.129162	0.445901	0.68676	-9.25624e-05	1	1	-0.0415495	0.960015	1	-0.0513425	0.706182	1	-0.0340083	0.991869	1	-0.0228483	0.999917	1	-0.000385971	1	1	-0.0296016	0.972765	1	0.0692491	0.930072	1
P30622	P30622	CLIP1_HUMAN	CAP-Gly domain-containing linker protein 1	0.435837	6.33066e-28	4.62771e-26	0.428381	8.20814e-23	4.21063e-21	-0.16087	2.64386e-11	5.72641e-09	0.0321417	0.997897	1	-0.0240588	0.999996	1	-0.0454728	0.575081	1	0.604511	1.59481e-41	1.66544e-39	0.542755	2.55032e-37	3.55102e-35	0.0559269	0.999992	1
P30626	P30626	SORCN_HUMAN	Sorcin	0.0622688	0.695086	0.925426	-0.0283212	0.970369	1	0.0278222	0.554009	1	0.0683448	0.680406	1	0.010649	0.998523	1	0.105924	0.317493	1	-0.0305816	0.914535	1	0.0304322	0.987391	1	0.0523258	0.894748	1
P30711	P30711	GSTT1_HUMAN	Glutathione S-transferase theta-1	0.0469959	0.940681	1	-0.0407682	0.912684	1	-0.0285281	0.999178	1	-0.163415	0.971171	1	-0.118355	0.371532	1	-0.100052	0.998539	1	0.0392073	0.973223	1	-0.116975	0.422279	0.710428	0.0297501	0.999932	1
P30740	P30740	ILEU_HUMAN	Leukocyte elastase inhibitor	0.180168	0.000170588	0.00112978	0.288624	3.77964e-08	4.35105e-07	-0.0623585	0.394527	0.944842	-0.0196291	0.999995	1	-0.0334048	0.991099	1	-0.0558625	0.999999	1	0.307315	1.40558e-13	2.87407e-12	0.208924	4.82943e-05	0.000384252	0.0204346	0.999995	1
P30793	P30793	GCH1_HUMAN	GTP cyclohydrolase 1	6.42017	4.72291e-07	5.30126e-06	6.04694	0.000196933	0.00105851	-0.111533	0.561279	1	1.86206	0.038607	0.480369	-0.0685001	0.984804	1	2.23529	0.200201	0.898521	6.15847	0.000350711	0.00170063	6.4632	1.34763e-07	1.80342e-06	1.93056	0.00803101	0.184178
P30837	P30837	AL1B1_HUMAN	Aldehyde dehydrogenase X, mitochondrial	0.0701631	0.520221	0.764769	0.17643	0.0623392	0.141742	0.0328682	0.979997	1	0.272384	0.308452	1	0.026827	0.992803	1	0.0482799	0.991752	1	0.160654	0.152577	0.293221	0.0113053	0.999778	1	0.203468	0.377365	1
P30876	P30876	RPB2_HUMAN	DNA-directed RNA polymerase II subunit RPB2	-0.241926	1.79514e-06	1.80377e-05	-0.230061	1.9584e-06	1.66707e-05	-0.0346168	0.731626	1	-0.129071	0.0538315	0.578689	-0.0383712	0.991396	1	-0.111521	0.0115531	0.241295	-0.15922	0.000617667	0.0028088	-0.223889	8.40523e-05	0.000622199	-0.0651125	0.879615	1
P31040	P31040	SDHA_HUMAN	Succinate dehydrogenase [ubiquinone] flavoprotein subunit, mitochondrial	0.220056	0.000239213	0.00151562	0.0308579	0.997453	1	0.0990497	0.0129753	0.114795	-0.0197679	0.999596	1	0.0233831	0.999794	1	0.0379055	0.952153	1	-0.0464059	0.959475	1	0.132001	0.157941	0.349259	-0.076292	0.972253	1
P31146	P31146	COR1A_HUMAN	Coronin-1A	-0.161748	0.0233227	0.0718603	-0.165943	0.0414648	0.10112	-0.00321853	1	1	0.0139039	1	1	-0.0926142	0.469485	1	-0.194726	0.228798	0.948267	-0.158136	0.0158952	0.0459946	-0.213557	3.37953e-05	0.000274875	0.0544708	0.988862	1
P31150	P31150	GDIA_HUMAN	Rab GDP dissociation inhibitor alpha	0.042658	0.894611	1	-0.0285228	0.976115	1	-0.0525075	0.0631183	0.33164	-0.0234549	0.994906	1	-0.0300561	0.96235	1	0.00583635	1	1	0.0463755	0.786894	0.991544	0.046283	0.91405	1	0.00196597	1	1
P31151	P31151	S10A7_HUMAN	Protein S100-A7	-1.35744	0.00534704	0.0213393	-2.10056	0.00208885	0.00820939	-1.11863	0.433798	0.982134	0.690562	0.196963	1	1.09112	0.0839322	1	0.683681	0.86485	1	-0.204087	0.675694	0.901748	0.761849	0.0606829	0.169656	-0.456439	0.44324	1
P31153	P31153	METK2_HUMAN	S-adenosylmethionine synthase isoform type-2	-0.134179	0.0112362	0.0393233	0.155263	0.0333703	0.0844803	-0.0474049	0.571552	1	0.0413233	0.79669	1	-0.136091	0.0223359	0.769554	-0.253471	0.000645767	0.0356269	0.184281	0.000520619	0.00241775	-0.268723	1.21912e-05	0.000110534	0.164164	0.058969	0.591511
P31323	P31323	KAP3_HUMAN	cAMP-dependent protein kinase type II-beta regulatory subunit	0.532085	0.000109381	0.000756098	0.50443	0.00107658	0.00463268	-0.108951	0.2854	0.798575	-0.0310669	0.976561	1	-0.00592918	0.999709	1	0.395556	0.740864	1	0.650657	2.2147e-05	0.00013749	0.714513	1.69789e-05	0.000149312	0.0586319	0.97896	1
P31431	P31431	SDC4_HUMAN	Syndecan-4	-0.00293078	0.984442	1	1.00025	0.987422	1	-0.521581	0.00162405	0.0253942	0.323006	0.950517	1	-0.761066	0.00167209	0.188046	-0.68017	0.695123	1	1.52183	0.630386	0.86113	-0.242416	0.271989	0.522877	1.08407	0.290938	1
P31483	P31483	TIA1_HUMAN	Cytotoxic granule associated RNA binding protein TIA1	0.191333	0.0149159	0.0495332	0.155168	0.117453	0.234265	-0.0548613	0.905323	1	0.0352385	0.887031	1	0.0359093	0.925455	1	0.111318	0.111402	0.707384	0.230962	0.00318332	0.0118272	0.558098	1.03267e-05	9.52537e-05	-0.0555797	0.919446	1
P31689	P31689	DNJA1_HUMAN	DnaJ homolog subfamily A member 1	0.48502	4.76286e-12	1.04319e-10	0.754243	1.03991e-17	3.53568e-16	-0.141893	9.46772e-05	0.00275459	0.119478	0.0141442	0.272988	0.0872249	0.776772	1	-0.118818	0.0963581	0.681039	0.868245	6.92565e-24	2.91375e-22	0.68961	3.95686e-15	1.27844e-13	0.0982847	0.543073	1
P31749	P31749	AKT1_HUMAN	RAC-alpha serine/threonine-protein kinase	-0.123918	0.10523	0.236051	-0.106483	0.428965	0.648884	0.0877716	0.769197	1	0.0208675	0.987824	1	-0.0343141	0.963217	1	0.0939435	0.207161	0.90833	-0.22131	0.00119398	0.00498032	-0.210339	0.00469395	0.0207956	-0.0122804	0.999973	1
P31751	P31751	AKT2_HUMAN	RAC-beta serine/threonine-protein kinase	0.0398508	0.953897	1	0.129274	0.342722	0.547008	-0.0610385	0.782472	1	0.0578015	0.683713	1	-0.00679819	0.999874	1	-0.0875931	0.971026	1	0.228439	0.00667652	0.022034	0.0301204	0.995928	1	-0.0468909	0.96804	1
P31930	P31930	QCR1_HUMAN	Cytochrome b-c1 complex subunit 1, mitochondrial	0.134671	0.0684478	0.167623	0.04473	0.930815	1	0.0771337	0.0922225	0.41905	-0.0393916	0.958939	1	0.100814	0.262128	1	0.0147061	0.999779	1	-0.0666027	0.499384	0.72937	0.0298608	0.999909	1	-0.228334	0.0444483	0.531741
P31937	P31937	3HIDH_HUMAN	3-hydroxyisobutyrate dehydrogenase, mitochondrial	0.0731939	0.655625	0.891651	-0.00386809	0.999765	1	0.0446016	0.211453	0.677509	0.0402349	0.96406	1	-0.0366522	0.961239	1	0.0847952	0.902296	1	0.0145634	0.999711	1	0.0356262	0.913157	1	0.134185	0.555853	1
P31939	P31939	PUR9_HUMAN	Bifunctional purine biosynthesis protein ATIC	-0.0936269	0.233553	0.429063	-0.0611455	0.909333	1	-0.0414451	0.694584	1	-0.0435157	0.901448	1	0.0743898	0.970298	1	-0.00506737	1	1	-0.0352097	0.985711	1	0.0961421	0.769535	1	-0.154147	0.244484	1
P31941	P31941	ABC3A_HUMAN	DNA dC->dU-editing enzyme APOBEC-3A	2.343	4.18155e-13	1.0318e-11	4.21826	6.41531e-15	1.66741e-13	-0.0785403	0.895114	1	2.54229	1.18816e-11	2.77935e-09	-0.297499	0.349458	1	0.163843	0.75477	1	4.0533	3.13163e-18	9.24939e-17	2.2716	3.18495e-11	6.97587e-10	2.90632	4.42177e-12	1.17539e-09
P31942	P31942	HNRH3_HUMAN	Heterogeneous nuclear ribonucleoprotein H3	-0.0074992	0.999919	1	0.123809	0.0362437	0.0907335	0.0393032	0.2212	0.696595	0.0868925	0.477395	1	0.00645126	0.999972	1	-0.0802738	0.112161	0.707567	0.0742657	0.243053	0.420898	-0.0731572	0.400605	0.68421	0.0613982	0.886008	1
P31943	P31943	HNRH1_HUMAN	Heterogeneous nuclear ribonucleoprotein H	0.0142523	0.999892	1	-0.000171872	1	1	0.0300378	0.916205	1	-0.0251844	0.992066	1	-0.0196793	0.999147	1	-0.0731544	0.0228586	0.341885	-0.0575492	0.804508	1	-0.0448134	0.897011	1	-0.052979	0.990323	1
P31944	P31944	CASPE_HUMAN	Caspase-14	-0.651769	0.00308998	0.0136688	-0.187337	0.490102	0.712432	-0.160835	0.944784	1	0.213639	0.546891	1	0.67249	0.0134265	0.608668	-0.33501	0.682507	1	0.332146	0.720497	0.9424	-0.153432	0.787313	1	-0.44831	0.714021	1
P31946	P31946	1433B_HUMAN	14-3-3 protein beta/alpha	0.0299696	0.988114	1	0.00120418	1	1	-0.00964305	0.99946	1	-0.102017	0.155635	0.940561	-0.0393567	0.961366	1	-0.0607634	0.465357	1	0.00986857	0.999992	1	-0.00871319	0.999998	1	-0.0250612	0.999165	1
P31948	P31948	STIP1_HUMAN	Stress-induced-phosphoprotein 1	-0.108773	0.0308837	0.08981	-0.170789	1.50106e-05	0.000106791	-0.084655	0.0104007	0.0985791	-0.0348451	0.990621	1	-0.0192553	0.999907	1	0.0211858	0.999928	1	-0.0917555	0.100472	0.210595	-0.0536985	0.947918	1	-0.0393152	0.998472	1
P31949	P31949	S10AB_HUMAN	Protein S100-A11	0.128472	0.257936	0.461853	0.12143	0.454932	0.673832	-0.0465463	0.905896	1	0.0421973	0.637268	1	0.0488547	0.985881	1	-0.320539	0.237666	0.953272	0.103421	0.24852	0.428843	0.215516	0.119784	0.284639	0.0496288	0.743285	1
P31994	P31994	FCG2B_HUMAN	Low affinity immunoglobulin gamma Fc region receptor II-b	-0.650755	7.01422e-05	0.000509554	-0.60655	0.000854952	0.0038021	0.266203	0.352566	0.893458	-0.00743022	0.999877	1	0.0207079	0.998741	1	0.000831614	1	1	-0.488302	2.19405e-05	0.000136453	-0.786045	0.000233456	0.00152713	0.111754	0.894508	1
P32019	P32019	I5P2_HUMAN	Type II inositol 1,4,5-trisphosphate 5-phosphatase	0.0373328	0.853901	1	-0.0563719	0.749765	0.959716	0.146905	0.521549	1	-0.0713944	0.63393	1	0.511382	0.069458	1	0.0223102	0.955829	1	-0.203276	0.0556964	0.130233	0.358418	0.0179861	0.0639019	-0.252992	0.113772	0.815905
P32119	P32119	PRDX2_HUMAN	Peroxiredoxin-2	-0.0877651	0.230883	0.425396	-0.127087	0.211368	0.375024	-0.0153321	0.977554	1	0.0952279	0.8195	1	-0.0359124	0.968033	1	0.155724	0.559174	1	-0.106059	0.273625	0.461806	-0.126227	0.255405	0.498641	0.13114	0.629499	1
P32121	P32121	ARRB2_HUMAN	Beta-arrestin-2	0.219357	0.000179185	0.00117606	0.207142	0.000449842	0.00217411	-0.0477915	0.603703	1	0.0581797	0.835347	1	0.0103357	0.999988	1	-0.0135965	0.998969	1	0.229446	0.000101582	0.000552093	0.280957	0.00083453	0.00468812	0.0118669	0.999997	1
P32189	P32189	GLPK_HUMAN	Glycerol kinase	0.184954	0.00143401	0.00705901	0.0917849	0.418599	0.637492	-0.0946683	0.00144697	0.0232469	-0.0192829	0.998148	1	-0.0794195	0.928598	1	-0.00373988	0.999999	1	0.284024	2.90076e-06	2.15822e-05	0.393925	0.00016081	0.00110518	-0.0521063	0.950976	1
P32320	P32320	CDD_HUMAN	Cytidine deaminase	-0.367564	0.000707843	0.00386144	-0.233918	0.0433779	0.104867	-0.0297058	0.637322	1	0.122019	0.179668	1	0.100871	0.486073	1	0.0590092	0.929512	1	-0.07157	0.672568	0.898807	-0.149492	0.2513	0.492328	0.0211478	0.966759	1
P32455	P32455	GBP1_HUMAN	Guanylate-binding protein 1	2.52178	1.22985e-60	2.87688e-58	3.23203	1.22985e-60	4.79479e-58	0.0583039	0.188573	0.636305	0.650346	5.55544e-17	2.49909e-14	0.0823921	0.714464	1	-0.126627	0.5503	1	3.16094	1.40802e-66	3.921e-64	2.40274	2.41896e-56	1.17884e-53	0.564353	3.06129e-07	3.44277e-05
P32456	P32456	GBP2_HUMAN	Guanylate-binding protein 2	0.806386	3.68262e-12	8.18858e-11	1.02441	3.34412e-17	1.06285e-15	-0.11733	0.00167449	0.0259058	0.117534	0.517692	1	-0.0885859	0.562464	1	-0.17062	0.520781	1	1.11911	7.73281e-18	2.21674e-16	0.812883	9.54975e-12	2.25189e-10	0.173365	0.237065	1
P32519	P32519	ELF1_HUMAN	ETS-related transcription factor Elf-1	-0.336073	0.000397133	0.00235302	-0.179999	0.00681831	0.0226168	0.0813225	0.698193	1	0.0240227	0.997181	1	2.98998e-05	1	1	-0.176082	0.276665	1	-0.221996	0.00295731	0.0110932	-0.344417	0.000210765	0.00140063	-0.0965567	0.902135	1
P32780	P32780	TF2H1_HUMAN	General transcription factor IIH subunit 1	-0.0590573	0.740695	0.964074	-0.0357107	0.855586	1	-0.0245298	0.866609	1	-0.00655587	0.999837	1	0.26531	0.346526	1	-0.0299025	0.955299	1	-0.0111808	0.977757	1	0.230783	0.805291	1	-0.271866	0.22506	1
P32942	P32942	ICAM3_HUMAN	Intercellular adhesion molecule 3	-0.364728	9.61035e-05	0.000675497	-0.274654	0.00132017	0.0055343	0.0134292	0.841131	1	0.0320726	0.93079	1	0.0423117	0.770944	1	-0.0580012	0.792851	1	-0.307965	0.000108396	0.000585861	-0.335846	0.000355276	0.00222685	-0.0102391	0.992939	1
P32969	P32969	RL9_HUMAN	Large ribosomal subunit protein uL6	-0.111967	0.786311	1	-0.371972	6.72702e-06	5.22438e-05	-0.0582062	0.36899	0.911935	-0.0548778	0.998912	1	0.0758595	0.368009	1	0.17022	0.00342678	0.106031	-0.33196	2.42231e-05	0.000149269	0.232994	0.343678	0.618599	-0.394432	0.00276602	0.0846896
P33121	P33121	ACSL1_HUMAN	Long-chain-fatty-acid--CoA ligase 1	0.357761	2.04951e-08	2.84017e-07	0.510122	9.7396e-12	1.86745e-10	-0.222455	1.52796e-05	0.00058023	0.0791152	0.885333	1	-0.0832248	0.496072	1	-0.0654737	0.902864	1	0.766425	2.07214e-17	5.63623e-16	0.556561	2.45078e-13	6.63526e-12	0.222053	0.059418	0.593977
P33176	P33176	KINH_HUMAN	Kinesin-1 heavy chain	0.0546019	0.686161	0.918334	-0.0270861	0.999936	1	-0.0293939	0.856076	1	-0.0301689	0.998568	1	0.00488876	1	1	0.04646	0.664125	1	0.00986006	1	1	0.0763966	0.656954	0.952554	-0.0499295	0.997591	1
P33240	P33240	CSTF2_HUMAN	Cleavage stimulation factor subunit 2	-0.0771387	0.707785	0.936242	0.0633353	0.595626	0.82443	-0.035824	0.480205	1	0.153899	0.100665	0.782833	-0.0543648	0.893094	1	-0.0282542	0.988858	1	0.119687	0.139536	0.273735	-0.0170824	0.997624	1	0.183614	0.199829	1
P33241	P33241	LSP1_HUMAN	Lymphocyte-specific protein 1	0.214968	8.11402e-06	7.05064e-05	0.0645785	0.790043	0.991112	0.0283624	0.988112	1	-0.0443191	0.970728	1	0.00445977	1	1	0.0654832	0.923277	1	0.113617	0.0176	0.0501093	0.208455	0.000949357	0.00521789	-0.035959	0.999275	1
P33316	P33316	DUT_HUMAN	Deoxyuridine 5'-triphosphate nucleotidohydrolase, mitochondrial	0.0576583	0.897567	1	0.00527498	0.998457	1	0.131527	0.000982223	0.0174984	0.0155026	0.975705	1	-0.0345007	0.922042	1	0.00715714	0.990375	1	-0.124121	0.12968	0.259095	-0.0988598	0.347422	0.622084	0.0500033	0.845835	1
P33527	P33527	MRP1_HUMAN	Multidrug resistance-associated protein 1	0.410062	1.51014e-12	3.50448e-11	0.332647	3.88064e-08	4.45855e-07	-0.0247442	0.984389	1	0.0119289	1	1	-0.0164686	0.999968	1	0.0886757	0.960919	1	0.348136	1.06287e-08	1.1752e-07	0.380983	2.7146e-12	6.67017e-11	0.0271381	0.99981	1
P33681	P33681	CD80_HUMAN	T-lymphocyte activation antigen CD80	5.45805	5.87431e-11	1.15278e-09	1.81659	4.93598e-06	3.92729e-05	-0.116508	0.797373	1	-1.46989	0.98917	1	-1.38161	0.523602	1	2.17157	0.0132355	0.257582	1.9331	3.65452e-06	2.65486e-05	4.19295	1.8211e-07	2.38784e-06	-0.0882742	0.851383	1
P33897	P33897	ABCD1_HUMAN	ATP-binding cassette sub-family D member 1	0.0976776	0.174703	0.345857	0.00995379	0.999872	1	-0.00848778	0.999219	1	-0.0590743	0.874963	1	-0.0449224	0.969237	1	0.00773674	0.999991	1	0.0234136	0.994117	1	0.0800022	0.865563	1	-0.0279143	0.996831	1
P33908	P33908	MA1A1_HUMAN	Mannosyl-oligosaccharide 1,2-alpha-mannosidase IA	0.378838	0.0101643	0.0360902	0.45086	8.67183e-06	6.57754e-05	0.0889381	0.0486155	0.279002	0.249498	0.176014	0.998379	0.327444	0.0580005	1	-0.121735	0.832406	1	0.353892	0.0046572	0.0162696	0.607683	0.00074822	0.00425641	-0.0369652	0.993657	1
P33992	P33992	MCM5_HUMAN	DNA replication licensing factor MCM5	-0.127907	0.274995	0.483904	-0.029813	0.952548	1	-0.0267814	0.953131	1	-0.172412	0.504544	1	0.0033808	0.999887	1	-0.153719	0.583098	1	0.0100921	0.996944	1	-0.0846212	0.627602	0.928139	-0.0333801	0.973704	1
P33993	P33993	MCM7_HUMAN	DNA replication licensing factor MCM7	-1.23566	0.955777	1	-0.149725	0.988866	1	-0.0890714	0.940424	1	-0.34359	0.241445	1	0.483445	0.979932	1	-1.42953	0.02788	0.367212	-0.0606536	0.970632	1	-0.663148	0.330236	0.601389	-0.827036	0.0802957	0.697757
P34059	P34059	GALNS_HUMAN	N-acetylgalactosamine-6-sulfatase	-0.0140835	0.992526	1	-0.157497	0.201266	0.361155	-0.218203	0.279412	0.788573	0.196488	0.379445	1	0.0296171	0.999967	1	0.398127	0.37581	1	0.131436	0.75013	0.965608	0.257905	0.906725	1	0.166871	0.826245	1
P34741	P34741	SDC2_HUMAN	Syndecan-2	-1.24142	6.2581e-07	6.84459e-06	-1.30243	6.76006e-07	6.24531e-06	-0.241787	0.534947	1	-0.157028	0.244559	1	-0.151484	0.166208	1	-0.0960229	0.649793	1	-1.06064	1.58235e-06	1.24221e-05	-1.15112	8.86814e-07	1.01093e-05	-0.00554431	0.992292	1
P34810	P34810	CD68_HUMAN	Macrosialin	-0.60128	0.00168113	0.00810473	-0.637592	0.00015293	0.000846106	-0.471485	0.0287146	0.197093	-0.705487	0.000419571	0.0217137	-0.268751	0.0386195	0.944967	-0.187102	0.474024	1	-0.72258	2.45833e-05	0.00015133	-0.552199	8.34465e-05	0.000618499	-0.347831	0.05161	0.567814
P34896	P34896	GLYC_HUMAN	Serine hydroxymethyltransferase, cytosolic	-0.48312	0.0229948	0.0711876	-0.213984	0.191297	0.346027	0.0321969	0.969508	1	0.112695	0.781022	1	0.33181	0.11621	1	-0.0366475	0.983296	1	-0.252625	0.132138	0.262313	-0.224369	0.306046	0.570531	-0.121951	0.80101	1
P34897	P34897	GLYM_HUMAN	Serine hydroxymethyltransferase, mitochondrial	-0.0093851	0.99999	1	0.0217427	0.99629	1	0.169605	1.75928e-09	2.14339e-07	0.100871	0.633925	1	0.139648	0.0733186	1	0.134822	0.397525	1	-0.157304	0.0127894	0.038513	0.0125739	0.999972	1	-0.0657194	0.936705	1
P34910	P34910	EVI2B_HUMAN	Protein EVI2B	-0.409039	8.65345e-07	9.16764e-06	-0.284678	2.44209e-05	0.000167033	-0.00121483	0.999887	1	0.1441	0.0609344	0.625166	-0.142293	0.554094	1	-0.240412	0.00302202	0.0955284	-0.273764	0.000274672	0.00136472	-0.639822	2.58796e-07	3.25742e-06	0.199534	0.0431095	0.520167
P34932	P34932	HSP74_HUMAN	Heat shock 70 kDa protein 4	-0.0291775	0.999995	1	-0.0893789	0.187223	0.340448	-0.0607829	0.0682741	0.347794	-0.0571589	0.689628	1	-0.0207889	0.999997	1	-0.00943436	1	1	-0.0181482	0.999976	1	0.0428866	0.999842	1	-0.0240523	0.999996	1
P34949	P34949	MPI_HUMAN	Mannose-6-phosphate isomerase	-0.137353	0.0386278	0.106756	-0.203622	0.00254607	0.00974438	2.47204e-05	1	1	-0.00283405	0.999908	1	0.0118928	0.99303	1	0.0634344	0.450692	1	-0.178348	0.165224	0.312595	-0.226348	0.0985382	0.244901	-0.0147269	0.995487	1
P35221	P35221	CTNA1_HUMAN	Catenin alpha-1	0.0101723	1	1	-0.118491	0.0753091	0.164745	-0.115452	4.26783e-07	2.74267e-05	0.0198805	0.999999	1	0.0940806	0.31739	1	0.0911996	0.241779	0.96082	-0.0185904	0.999983	1	0.161435	0.00824096	0.0332137	-0.0445845	0.993347	1
P35222	P35222	CTNB1_HUMAN	Catenin beta-1	-0.0793696	0.632005	0.868617	-0.282795	0.000290713	0.00147834	0.236007	5.20509e-05	0.00161911	0.0439731	0.990061	1	0.22844	0.00340185	0.292903	0.316813	0.541735	1	-0.610232	1.2773e-08	1.39359e-07	-0.183364	0.230024	0.460994	-0.21844	0.341599	1
P35232	P35232	PHB1_HUMAN	Prohibitin 1	0.101073	0.130942	0.279471	0.0900886	0.325288	0.525203	0.121803	6.72846e-05	0.00206011	0.0213743	0.99425	1	-0.0190568	0.998986	1	0.00415172	0.999557	1	-0.0336741	0.952924	1	-0.0535177	0.866059	1	0.0338221	0.99488	1
P35236	P35236	PTN7_HUMAN	Tyrosine-protein phosphatase non-receptor type 7	-0.178383	0.0587113	0.149215	-0.247917	0.0151807	0.0442336	0.0185596	0.956772	1	-0.097094	0.492626	1	0.00200004	0.999992	1	-0.00765697	0.998179	1	-0.293939	0.00184639	0.00734538	-0.16582	0.13701	0.314155	-0.0990941	0.609792	1
P35237	P35237	SPB6_HUMAN	Serpin B6	0.00949021	0.999997	1	-0.110926	0.0381144	0.0942926	-0.111628	0.0002833	0.00654837	-0.103844	0.240368	1	-0.0380365	0.9906	1	0.0604449	0.911206	1	-0.00612692	1	1	0.0516052	0.881678	1	-0.0914894	0.620825	1
P35240	P35240	MERL_HUMAN	Merlin	-0.416507	3.25122e-05	0.000253847	-0.419308	3.94567e-06	3.18705e-05	0.0330062	0.957621	1	-0.11584	0.291894	1	0.0229276	0.989788	1	0.0441508	0.959417	1	-0.42597	2.09967e-06	1.60089e-05	-0.2966	2.29137e-05	0.000197058	-0.121591	0.376673	1
P35241	P35241	RADI_HUMAN	Radixin	0.185617	0.00132606	0.00659422	0.300692	3.01003e-10	4.86262e-09	-0.061071	0.000685898	0.0136433	0.0778822	0.869595	1	0.0118546	1	1	-0.0256006	0.997717	1	0.45595	5.37743e-16	1.33818e-14	0.345753	4.19406e-07	5.08856e-06	0.0468899	0.992045	1
P35244	P35244	RFA3_HUMAN	Replication protein A 14 kDa subunit	-0.140096	0.0848242	0.198818	-0.130058	0.154711	0.29242	-0.0280716	0.977202	1	-0.0486805	0.807528	1	0.111141	0.664773	1	-0.0587176	0.85246	1	-0.130651	0.249236	0.429761	-0.0462893	0.969245	1	-0.169327	0.344803	1
P35268	P35268	RL22_HUMAN	Large ribosomal subunit protein eL22	-0.00262902	0.997829	1	-0.00815584	0.997556	1	-0.016948	0.984997	1	0.0468044	0.641861	1	0.0262762	0.944337	1	-0.0173182	0.790159	1	0.0141906	0.982411	1	0.149826	0.991124	1	0.0568151	0.905973	1
P35269	P35269	T2FA_HUMAN	General transcription factor IIF subunit 1	-0.128414	0.0346518	0.0982277	-0.0650297	0.526088	0.750198	-0.0168647	0.822501	1	0.0554271	0.614525	1	-0.014063	0.99904	1	-0.0350389	0.91118	1	0.019389	1	1	-0.114776	0.240497	0.47724	0.0565579	0.929623	1
P35270	P35270	SPRE_HUMAN	Sepiapterin reductase	-0.219905	0.00159518	0.00774803	-0.223586	0.00221585	0.00865728	0.0293192	0.933492	1	0.117581	0.604993	1	0.0815769	0.452771	1	0.193808	0.350712	1	-0.268985	8.01322e-05	0.000448005	-0.0978192	0.358863	0.636335	-0.00385587	0.999997	1
P35354	P35354	PGH2_HUMAN	Prostaglandin G/H synthase 2	1.33318	9.40125e-19	3.47965e-17	5.8047	7.51037e-27	5.16713e-25	0.0725962	0.978524	1	4.18255	2.01964e-19	1.18109e-16	-1.1064	3.50392e-13	6.83032e-10	-0.341974	0.515942	1	5.76057	4.60677e-25	2.12129e-23	0.255635	0.02873	0.0936039	5.4276	1.12042e-26	1.63805e-23
P35367	P35367	HRH1_HUMAN	Histamine H1 receptor	-0.7026	0.0324303	0.0928758	-1.44816	0.000113537	0.000654153	0.932382	0.223863	0.699571	-0.676844	0.0244066	0.371692	-0.559327	0.248858	1	0.0687156	0.921665	1	-2.38054	9.10897e-05	0.00050349	-2.19431	0.000184663	0.00124557	-0.117517	0.879995	1
P35527	P35527	K1C9_HUMAN	Keratin, type I cytoskeletal 9	-1.69499	1.83234e-19	7.19163e-18	-1.72707	1.36051e-21	6.21584e-20	-1.82792	5.75321e-06	0.00026492	-0.326594	0.798214	1	-0.0781141	0.999839	1	-0.00302629	1	1	-0.241927	0.929022	1	0.0315275	1	1	-0.237173	0.682964	1
P35573	P35573	GDE_HUMAN	Glycogen debranching enzyme	-0.182744	0.00439077	0.0181336	-0.150182	0.0372507	0.0926199	-0.102374	0.237834	0.720323	-0.00464419	1	1	-0.0748016	0.833163	1	0.00406327	1	1	-0.0621554	0.891963	1	-0.169001	0.0939992	0.236332	0.0487592	0.998652	1
P35579	P35579	MYH9_HUMAN	Myosin-9	0.0593889	0.983655	1	0.0568034	0.998393	1	-0.00173564	1	1	0.0115228	1	1	0.0191444	1	1	-0.029817	0.999959	1	0.0476127	0.992807	1	0.074591	0.969899	1	-0.0513827	0.999998	1
P35606	P35606	COPB2_HUMAN	Coatomer subunit beta'	0.0693283	0.969356	1	0.0245483	0.999962	1	-0.0188097	0.985998	1	-0.0192695	0.999994	1	0.0144516	1	1	0.00439825	1	1	0.0294514	0.998651	1	0.110997	0.0667921	0.182098	-0.0918202	0.580687	1
P35610	P35610	SOAT1_HUMAN	Sterol O-acyltransferase 1	-0.0715182	0.99999	1	-0.317338	1.16644e-06	1.04489e-05	0.0870443	0.456567	0.996785	0.143726	0.600737	1	0.0619897	0.948073	1	0.264613	0.226187	0.943129	-0.350407	1.16346e-06	9.38469e-06	-0.0432423	0.96985	1	0.083062	0.935557	1
P35611	P35611	ADDA_HUMAN	Alpha-adducin	-0.142104	0.0952908	0.21768	-0.196693	0.000893718	0.00394748	-0.0670163	0.947443	1	0.0799101	0.7398	1	0.0339489	0.992823	1	0.174047	0.000785764	0.0398813	-0.183528	0.0210611	0.0580695	-0.0645707	0.999998	1	0.0151419	0.999858	1
P35612	P35612	ADDB_HUMAN	Beta-adducin	1.3614	0.0619848	0.155909	-0.224117	0.509543	0.731421	-0.0317743	0.961973	1	-1.59846	0.0217168	0.350228	0.280877	0.90855	1	0.466145	0.226217	0.943129	-0.41634	0.0462801	0.111839	1.76874	9.74945e-05	0.000708258	-0.873962	0.170087	0.962569
P35613	P35613	BASI_HUMAN	Basigin	-0.215842	0.000556763	0.00316419	-0.204411	0.00295306	0.0111488	0.00991264	0.998759	1	0.0271086	0.976688	1	-0.0172523	0.983837	1	-0.0290307	0.963994	1	-0.214179	0.000833248	0.00365006	-0.231756	0.00223317	0.0109194	0.0491868	0.936819	1
P35626	P35626	ARBK2_HUMAN	Beta-adrenergic receptor kinase 2	0.777238	4.74522e-05	0.000357604	0.722989	0.000596835	0.00278555	-0.10074	0.719998	1	-0.120531	0.520803	1	0.132095	0.638534	1	-0.00513779	0.972232	1	0.823541	2.9892e-05	0.000182092	1.06503	3.00347e-07	3.74505e-06	-0.246391	0.237007	1
P35637	P35637	FUS_HUMAN	RNA-binding protein FUS	0.136937	0.557709	0.803716	0.178746	0.00222564	0.00868283	-0.0265336	0.306722	0.826977	0.0358343	0.732279	1	0.00434617	0.999907	1	0.0288118	0.99055	1	0.223139	0.000602559	0.0027465	0.169851	0.198117	0.412314	0.0322164	0.959775	1
P35658	P35658	NU214_HUMAN	Nuclear pore complex protein Nup214	-0.192019	0.000806479	0.00429144	-0.0873127	0.254964	0.435336	0.0669296	0.706982	1	-0.066316	0.465531	1	0.0474896	0.994673	1	-0.0853527	0.0284601	0.369784	-0.142372	0.00311406	0.0116216	-0.10445	0.30688	0.571539	-0.117705	0.235872	1
P35659	P35659	DEK_HUMAN	Protein DEK	0.0084888	0.999304	1	0.170747	0.0381386	0.0943063	0.0158054	0.999983	1	0.0424649	0.843636	1	-0.0340102	0.910654	1	-0.100025	0.134247	0.769685	0.185063	0.0329935	0.0841823	0.00714959	0.999947	1	0.076475	0.693185	1
P35754	P35754	GLRX1_HUMAN	Glutaredoxin-1	0.450258	0.00175327	0.00843185	0.242037	0.0319835	0.0816767	0.0479096	0.35023	0.889725	0.0298176	0.916449	1	0.279132	0.0675445	1	0.350949	0.0308745	0.384977	0.194128	0.0746388	0.165461	0.93842	0.0104294	0.0405525	0.076222	0.723947	1
P35813	P35813	PPM1A_HUMAN	Protein phosphatase 1A	-0.054353	0.872784	1	-0.147422	0.0231515	0.0624204	-0.0784929	0.0556631	0.304748	0.00251237	0.999999	1	-0.0207318	0.987367	1	-0.00699566	0.999402	1	-0.0275866	0.982243	1	0.0113633	0.999864	1	-0.000461366	1	1
P35869	P35869	AHR_HUMAN	Aryl hydrocarbon receptor	-0.1694	0.216894	0.40646	-0.698049	0.000228165	0.00120425	-0.200824	0.398714	0.950207	-0.623548	1.25228e-06	0.000133152	-0.0973893	0.502862	1	-0.170923	0.377738	1	-0.706391	0.00364529	0.0132161	-0.198828	0.264183	0.511401	-0.478548	0.00361058	0.102498
P35908	P35908	K22E_HUMAN	Keratin, type II cytoskeletal 2 epidermal	-0.686269	1.39332e-06	1.41954e-05	-0.514891	8.71989e-08	9.47843e-07	-0.677888	0.0199434	0.152856	-0.840755	9.81993e-06	0.000957116	0.217587	0.994657	1	-0.879463	0.000161748	0.0135479	0.0830868	0.999958	1	0.234645	0.986007	1	-1.02521	3.44233e-09	5.13165e-07
P35914	P35914	HMGCL_HUMAN	Hydroxymethylglutaryl-CoA lyase, mitochondrial	0.117081	0.269228	0.476636	-0.0367973	0.911154	1	0.00319363	0.999899	1	-0.083831	0.72146	1	0.0322982	0.991664	1	0.0365781	0.832884	1	-0.035465	0.933721	1	0.153547	0.481436	0.778605	-0.221791	0.190909	0.999877
P35998	P35998	PRS7_HUMAN	26S proteasome regulatory subunit 7	-0.0974839	0.115802	0.254113	-0.0978492	0.029358	0.0756991	-0.0023028	1	1	-0.0412572	0.874222	1	-0.0268999	0.99965	1	-0.0358485	0.556898	1	-0.0861462	0.12836	0.256896	-0.105918	0.0285824	0.0932237	0.00547709	1	1
P36269	P36269	GGT5_HUMAN	Glutathione hydrolase 5 proenzyme	-0.583723	0.000366989	0.00220118	-0.355516	0.100729	0.20727	0.381453	0.0857323	0.398292	0.393872	0.504615	1	0.232977	0.432594	1	0.313952	0.996248	1	-0.899989	0.00454123	0.015912	-0.454923	0.0106467	0.041315	-0.224091	0.377541	1
P36404	P36404	ARL2_HUMAN	ADP-ribosylation factor-like protein 2	-0.0153897	0.994639	1	-0.241114	0.00246932	0.00953174	0.0254718	0.95609	1	-0.133964	0.147468	0.920624	0.0287254	0.96967	1	0.0714095	0.436482	1	-0.336187	0.000726899	0.00323876	-0.107532	0.463286	0.757845	-0.133617	0.47576	1
P36405	P36405	ARL3_HUMAN	ADP-ribosylation factor-like protein 3	-0.275156	0.00122223	0.00614472	-0.454525	3.43841e-06	2.82017e-05	-0.0176956	0.999976	1	-0.075133	0.62043	1	-0.113639	0.354992	1	0.0487109	0.785783	1	-0.390107	1.71912e-05	0.000109395	-0.322398	0.000455717	0.00277608	0.0955881	0.630338	1
P36507	P36507	MP2K2_HUMAN	Dual specificity mitogen-activated protein kinase kinase 2	-0.0434497	0.787193	1	-0.0141298	0.999994	1	-0.0185378	0.999999	1	0.0467018	0.796927	1	0.0129996	0.999848	1	0.0113827	0.999736	1	-0.0220334	0.99342	1	-0.0253876	0.999121	1	-0.0388124	0.980688	1
P36542	P36542	ATPG_HUMAN	ATP synthase subunit gamma, mitochondrial	0.104297	0.187461	0.364453	0.0819728	0.458963	0.677781	0.0867425	0.00806598	0.0818921	0.0607306	0.46959	1	0.0267704	0.93947	1	0.0715701	0.17397	0.851667	-0.00656919	0.999133	1	0.0407872	0.900816	1	0.00505945	0.999847	1
P36543	P36543	VATE1_HUMAN	V-type proton ATPase subunit E 1	0.161375	0.00241721	0.0110957	0.136231	0.0410754	0.100338	-0.012061	0.997881	1	0.0143845	0.999586	1	0.028222	0.997154	1	0.0695698	0.670837	1	0.0925104	0.129039	0.25799	0.188921	0.0175253	0.0625308	0.0525823	0.964008	1
P36551	P36551	HEM6_HUMAN	Oxygen-dependent coproporphyrinogen-III oxidase, mitochondrial	-0.0464632	0.90443	1	-0.231666	1.38225e-05	9.93043e-05	-0.00560923	0.995072	1	0.0138415	0.998646	1	0.0358211	0.924663	1	0.160898	1.15274e-05	0.00177401	-0.240648	8.92854e-06	6.09978e-05	-0.023687	0.994869	1	-0.00685556	0.999988	1
P36578	P36578	RL4_HUMAN	Large ribosomal subunit protein uL4	0.012276	0.999926	1	-0.0760386	0.79962	0.996777	-0.042333	0.38579	0.930992	0.0267184	0.99696	1	0.0108216	0.999996	1	0.0225949	0.994275	1	-0.0136454	0.999548	1	0.0376036	0.994634	1	0.0319301	0.993112	1
P36639	P36639	8ODP_HUMAN	Oxidized purine nucleoside triphosphate hydrolase	-0.279018	0.0498383	0.130405	-0.418241	0.0227871	0.0617512	0.125059	0.291884	0.808975	-0.170917	0.303733	1	-0.146836	0.253926	1	-0.0316941	0.979685	1	-0.543301	0.00381244	0.0137032	-0.550914	0.00274382	0.0130667	-0.0240809	0.959016	1
P36776	P36776	LONM_HUMAN	Lon protease homolog, mitochondrial	0.0236234	0.999802	1	-0.0643892	0.451431	0.670894	-0.0282782	0.872562	1	-0.0170866	0.999999	1	0.0129835	0.999999	1	0.0645146	0.81899	1	-0.0504407	0.826972	1	0.0409611	0.997356	1	-0.0554942	0.999941	1
P36871	P36871	PGM1_HUMAN	Phosphoglucomutase-1	-0.0621107	0.474621	0.715952	-0.120239	0.0853497	0.182162	-0.109078	0.000312132	0.00715822	-0.0213193	0.99989	1	-0.0467404	0.826658	1	0.0114658	1	1	-0.0269888	0.98877	1	-0.0713584	0.600974	0.905564	0.045937	0.998394	1
P36873	P36873	PP1G_HUMAN	Serine/threonine-protein phosphatase PP1-gamma catalytic subunit	-0.0779106	0.42556	0.662058	-0.064688	0.568481	0.797811	0.0153688	0.8582	1	-0.0418504	0.86931	1	-0.0263235	0.869381	1	-0.055073	0.852759	1	-0.0800568	0.445761	0.668584	-0.119603	0.381751	0.663442	-0.0155269	0.991286	1
P36897	P36897	TGFR1_HUMAN	TGF-beta receptor type-1	0.500996	0.000609589	0.0034081	-0.160694	0.320519	0.518648	-0.0983879	0.497411	1	-0.463457	0.000520328	0.0249416	0.303939	0.0196513	0.74258	0.0997572	0.688564	1	-0.0670887	0.775846	0.985079	0.925328	9.85252e-07	1.1059e-05	-0.8442	4.58463e-05	0.00309611
P36915	P36915	GNL1_HUMAN	Guanine nucleotide-binding protein-like 1	0.0386905	0.875097	1	-0.0638821	0.588994	0.817574	0.0097126	0.990426	1	0.0421703	0.864779	1	0.00383722	0.999992	1	0.119743	0.0711493	0.593732	-0.03814	0.873107	1	0.0391818	0.97822	1	0.0354481	0.969396	1
P36957	P36957	ODO2_HUMAN	Dihydrolipoyllysine-residue succinyltransferase component of 2-oxoglutarate dehydrogenase complex, mitochondrial	0.182365	0.00147965	0.00724707	0.176813	0.0134863	0.0400142	0.116165	3.4409e-06	0.000166466	0.0260457	0.980196	1	0.0386476	0.995775	1	0.0181827	0.999992	1	0.0185331	0.997486	1	0.0812498	0.415146	0.702241	0.0176111	0.999895	1
P36969	P36969	GPX4_HUMAN	Phospholipid hydroperoxide glutathione peroxidase	0.120584	0.0729925	0.176534	0.0573521	0.609687	0.836653	-0.0259261	0.435245	0.983596	-0.0423565	0.88626	1	-0.0133647	0.988139	1	0.0208756	0.986309	1	0.0832782	0.320749	0.5222	0.155557	0.0835479	0.215808	-0.0069017	0.999666	1
P37108	P37108	SRP14_HUMAN	Signal recognition particle 14 kDa protein	0.0263782	0.969705	1	-0.151295	0.366652	0.575002	0.0515886	0.905358	1	-0.0933504	0.178568	1	-0.0289867	0.999747	1	-0.012249	0.937303	1	-0.256038	0.00828336	0.026485	-0.158163	0.490492	0.788237	-0.0643637	0.867643	1
P37198	P37198	NUP62_HUMAN	Nuclear pore glycoprotein p62	0.164916	0.0333695	0.0949147	0.211349	0.000745207	0.00338089	-0.0384183	0.533313	1	0.0119261	0.999649	1	0.0895403	0.874124	1	-0.0251073	0.818537	1	0.221924	1.26136e-05	8.31613e-05	0.292875	6.22687e-05	0.00048104	-0.122227	0.355925	1
P37235	P37235	HPCL1_HUMAN	Hippocalcin-like protein 1	-0.218802	0.0014837	0.00726081	-0.226743	0.000128679	0.000727769	-0.0109599	0.997555	1	0.0192202	0.996769	1	-0.112804	0.197671	1	0.008504	0.999932	1	-0.187291	0.00139529	0.00573009	-0.266391	2.08384e-05	0.000180271	0.124203	0.428289	1
P37268	P37268	FDFT_HUMAN	Squalene synthase	-0.0595531	0.7854	0.999569	0.273947	0.000502251	0.00239183	0.107058	0.217048	0.687592	0.0138163	0.999888	1	0.200268	0.0153611	0.646271	-0.287217	0.184642	0.878181	0.119509	0.331101	0.53461	0.032576	0.993636	1	-0.146493	0.458114	1
P37802	P37802	TAGL2_HUMAN	Transgelin-2	-0.0337351	0.959658	1	0.177559	0.000481585	0.00230467	-0.0770392	0.00180034	0.027163	-0.000699382	1	1	-0.0849548	0.868689	1	-0.18146	0.0010777	0.0480505	0.211005	1.41541e-05	9.18682e-05	-5.52719e-05	1	1	0.0502804	0.939808	1
P37837	P37837	TALDO_HUMAN	Transaldolase	-0.073213	0.419687	0.655712	-0.0598242	0.637051	0.862777	-0.0448713	0.0829545	0.391856	-0.022049	0.99684	1	-0.0552775	0.805232	1	-0.018904	0.991029	1	-0.0227036	0.992804	1	-0.0887678	0.276343	0.529159	0.0371422	0.988756	1
P37840	P37840	SYUA_HUMAN	Alpha-synuclein	-0.01267	0.974932	1	-0.455332	0.0195381	0.0545386	-0.210934	0.579816	1	-0.451566	0.088476	0.734954	-0.36547	0.892207	1	-0.00890425	0.980303	1	-0.244398	0.390207	0.603323	-0.167206	0.975303	1	-0.0860958	0.891225	1
P38117	P38117	ETFB_HUMAN	Electron transfer flavoprotein subunit beta	-0.0349569	0.995081	1	-0.0716645	0.625145	0.851187	0.0463748	0.943627	1	0.153796	0.108867	0.806214	0.0370419	0.94775	1	0.102303	0.0242981	0.355238	-0.102388	0.153158	0.294048	-0.0327412	0.999826	1	0.14828	0.443893	1
P38159	P38159	RBMX_HUMAN	RNA-binding motif protein, X chromosome	0.224734	0.0220265	0.0685896	0.194042	0.00760299	0.0247287	-0.0669748	0.786819	1	-0.015222	1	1	-0.0695029	0.928575	1	-0.0597142	0.354376	1	0.256096	0.000111618	0.000601604	0.325768	0.00769024	0.0313397	-0.213944	0.169108	0.960138
P38571	P38571	LICH_HUMAN	Lysosomal acid lipase/cholesteryl ester hydrolase	-1.08355	9.11761e-16	2.8063e-14	-1.13014	4.1049e-16	1.2124e-14	0.235199	0.0117806	0.107907	0.0403603	0.989308	1	0.192799	0.033985	0.91167	0.0252455	0.997541	1	-1.32758	1.85706e-19	5.90222e-18	-1.18455	3.77767e-13	9.95127e-12	-0.0629355	0.923138	1
P38606	P38606	VATA_HUMAN	V-type proton ATPase catalytic subunit A	0.205715	1.09957e-05	9.42856e-05	0.147629	0.000103383	0.000602176	0.0529196	0.343456	0.880011	-0.00125976	1	1	-0.00543706	1	1	0.0323074	0.998202	1	0.131777	0.00613818	0.0205355	0.153544	0.000858926	0.00479751	0.000804336	1	1
P38646	P38646	GRP75_HUMAN	Stress-70 protein, mitochondrial	-0.0545468	0.603862	0.844172	0.0276314	0.999512	1	-0.0309114	0.335886	0.874515	0.00677393	1	1	0.00853856	1	1	-0.0555232	0.919224	1	0.0521458	0.885973	1	-0.0158495	0.999999	1	0.0219315	1	1
P38919	P38919	IF4A3_HUMAN	Eukaryotic initiation factor 4A-III	-0.082929	0.12675	0.272012	-0.0625432	0.604633	0.832444	0.0463554	0.0348308	0.224082	0.0178819	0.998342	1	0.0462843	0.924731	1	-0.0673563	0.819133	1	-0.111713	0.0622479	0.14223	-0.0834676	0.400124	0.683789	-0.0284023	0.997733	1
P38936	P38936	CDN1A_HUMAN	Cyclin-dependent kinase inhibitor 1	-0.40174	0.0794897	0.188889	1.45941	0.000269559	0.00139011	-0.0831376	0.526289	1	0.702111	0.00530211	0.142233	0.438633	0.94576	1	-1.15904	0.0277036	0.367212	1.54255	0.00124023	0.00515851	0.12003	0.93179	1	0.263478	0.375181	1
P39019	P39019	RS19_HUMAN	Small ribosomal subunit protein eS19	-0.152325	0.0631216	0.157615	0.0650399	0.418931	0.637832	-0.0363215	0.206178	0.670144	0.144881	0.0336456	0.449223	-0.0239204	0.959086	1	-0.059799	0.10262	0.693556	0.100731	0.112762	0.231137	-0.126698	0.364508	0.644196	0.115374	0.394956	1
P39023	P39023	RL3_HUMAN	Large ribosomal subunit protein uL3	0.118634	0.317965	0.537261	0.0796484	0.795988	0.994433	0.0410044	0.907791	1	-0.11033	0.149657	0.926682	-0.00527264	1	1	-0.111734	0.23188	0.95212	0.0271496	0.991011	1	0.0776639	0.838699	1	-0.239774	0.0986886	0.774672
P39656	P39656	OST48_HUMAN	Dolichyl-diphosphooligosaccharide--protein glycosyltransferase 48 kDa subunit	0.168299	0.00201144	0.00949385	0.155487	0.0365663	0.0913044	0.0971323	0.0113453	0.104687	0.0187452	0.998998	1	0.0531869	0.914217	1	0.0194925	0.990216	1	0.0517599	0.903457	1	0.128585	0.541483	0.844651	-0.0549601	0.928048	1
P39687	P39687	AN32A_HUMAN	Acidic leucine-rich nuclear phosphoprotein 32 family member A	-0.106959	0.140525	0.294021	-0.0367434	0.99951	1	-0.0064585	0.998602	1	-0.0530045	0.721744	1	-0.300288	0.248473	1	-0.0889254	0.14463	0.787815	-0.185748	0.0305528	0.0789729	-0.165097	0.0475662	0.139923	-0.036587	0.987152	1
P39748	P39748	FEN1_HUMAN	Flap endonuclease 1	-0.242503	0.00466889	0.0191068	0.0620972	0.695209	0.914867	0.00423785	0.999309	1	0.108912	0.505005	1	0.00329401	0.999979	1	-0.221176	0.0375377	0.434695	0.0538861	0.660726	0.886628	-0.188032	0.12735	0.297421	0.151703	0.293946	1
P39900	P39900	MMP12_HUMAN	Macrophage metalloelastase	-1.88042	1.18931e-29	9.15142e-28	-0.833752	8.98586e-11	1.53205e-09	0.879802	0.000195672	0.00484869	0.651393	1.53756e-05	0.001347	0.205437	0.00985173	0.542947	-0.103334	0.985911	1	-2.09168	7.05989e-21	2.4144e-19	-2.57752	1.93292e-31	1.91588e-29	0.422697	0.0930447	0.749484
P40121	P40121	CAPG_HUMAN	Macrophage-capping protein	-0.0327432	0.952852	1	-0.031731	0.977973	1	-0.207848	1.3274e-15	7.76266e-13	-0.0896276	0.943802	1	-0.100202	0.12059	1	-0.0295198	0.999997	1	0.168115	0.00977979	0.0306661	0.111311	0.268529	0.517498	-0.00490647	1	1
P40222	P40222	TXLNA_HUMAN	Alpha-taxilin	0.200337	5.38276e-05	0.000403052	0.261052	1.84634e-08	2.27314e-07	-0.0537549	0.240727	0.722481	-0.0128574	0.999939	1	0.00366941	1	1	-0.085365	0.370261	1	0.301545	2.68928e-09	3.24266e-08	0.217361	5.46336e-06	5.34276e-05	-0.0130157	0.999997	1
P40227	P40227	TCPZ_HUMAN	T-complex protein 1 subunit zeta	-0.0115148	1	1	-0.0435553	0.932323	1	-0.0206448	0.844973	1	0.037866	0.966994	1	0.0619498	0.9269	1	0.0470396	0.766994	1	0.0178186	0.999699	1	0.00556056	1	1	0.0432759	0.988391	1
P40306	P40306	PSB10_HUMAN	Proteasome subunit beta type-10	0.278561	0.00122306	0.00614472	0.396265	4.52585e-05	0.000288313	0.000837284	1	1	0.180059	0.0850613	0.727986	0.104099	0.700538	1	0.105095	0.458741	1	0.210891	0.0105708	0.0326562	0.367863	0.0506077	0.147094	-0.0647726	0.918957	1
P40429	P40429	RL13A_HUMAN	Large ribosomal subunit protein uL13	-0.100042	0.279249	0.489578	-0.0829768	0.357371	0.562862	-0.0299246	0.651921	1	0.0740085	0.584357	1	0.016815	0.949958	1	-0.0867317	0.649374	1	-0.0530522	0.611174	0.84467	-0.0535013	0.786104	1	-0.110824	0.37558	1
P40616	P40616	ARL1_HUMAN	ADP-ribosylation factor-like protein 1	0.0631003	0.685174	0.91733	-0.0258872	0.976476	1	0.0182606	0.96422	1	-0.106597	0.457865	1	0.0392112	0.986943	1	0.0853286	0.265443	0.986727	-0.026231	0.972865	1	0.11491	0.721322	1	-0.237723	0.124424	0.852566
P40763	P40763	STAT3_HUMAN	Signal transducer and activator of transcription 3	0.529034	4.58688e-17	1.56866e-15	0.19612	0.0162292	0.0466839	-0.183203	5.99813e-06	0.000271915	-0.31823	4.08554e-12	9.95511e-10	0.233845	2.82254e-05	0.00917011	0.0101133	0.998771	1	0.38199	1.04923e-11	1.73821e-10	0.94701	2.38484e-27	1.99236e-25	-0.513797	9.85931e-15	4.11838e-12
P40818	P40818	UBP8_HUMAN	Ubiquitin carboxyl-terminal hydrolase 8	-0.133609	0.15223	0.311274	-0.394199	2.70724e-09	3.85205e-08	-0.0768104	0.223055	0.698676	-0.0918857	0.284364	1	-0.0079653	0.999991	1	0.148881	0.0102203	0.222305	-0.342482	1.61314e-09	1.98603e-08	-0.0331143	0.996514	1	-0.123836	0.407409	1
P40855	P40855	PEX19_HUMAN	Peroxisomal biogenesis factor 19	-0.201116	0.0043849	0.0181222	-0.120361	0.200766	0.360922	-0.035141	0.902453	1	0.0204305	0.993979	1	0.0706875	0.558546	1	-0.126729	0.553893	1	-0.092954	0.352681	0.560125	-0.10048	0.375471	0.656036	-0.0751095	0.867185	1
P40925	P40925	MDHC_HUMAN	Malate dehydrogenase, cytoplasmic	-0.122504	0.024909	0.0757111	-0.256541	3.22517e-05	0.000211919	-0.156897	6.77119e-07	4.08226e-05	0.00531405	0.999999	1	-0.0315503	0.971991	1	0.0980796	0.797248	1	-0.0491236	0.838466	1	-0.0187653	0.999312	1	-0.0899672	0.87344	1
P40926	P40926	MDHM_HUMAN	Malate dehydrogenase, mitochondrial	0.179693	0.0022291	0.0103541	0.106028	0.235301	0.409146	0.0750717	0.0010567	0.0185573	-0.00754746	0.999997	1	-0.0605033	0.978858	1	-0.0274252	0.996662	1	0.00133835	1	1	0.029387	0.998542	1	-0.103172	0.643953	1
P40938	P40938	RFC3_HUMAN	Replication factor C subunit 3	-0.18185	0.0815792	0.192758	-0.00946698	0.986194	1	0.0877444	0.46334	0.998938	-0.0957584	0.591281	1	0.0766796	0.480293	1	-0.181159	0.175018	0.854789	-0.219547	0.0587246	0.135955	-0.308602	0.00932758	0.0368815	-0.0921042	0.544425	1
P40939	P40939	ECHA_HUMAN	Trifunctional enzyme subunit alpha, mitochondrial	0.090528	0.241354	0.438949	0.0126821	1	1	0.0443997	0.519374	1	-0.0191702	0.999999	1	-0.0482464	0.967335	1	0.0782615	0.524013	1	-0.0234277	0.999954	1	-0.00205869	1	1	0.0181948	1	1
P41091	P41091	IF2G_HUMAN	Eukaryotic translation initiation factor 2 subunit 3	0.00616702	0.999999	1	-0.0438684	0.832287	1	-0.0471765	0.0215166	0.161034	-0.0256799	0.997469	1	0.0114294	0.99991	1	0.0595687	0.0703727	0.591292	-0.0122518	0.999986	1	0.0697951	0.835679	1	-0.0572694	0.966123	1
P41162	P41162	ETV3_HUMAN	ETS translocation variant 3	2.80184	8.92386e-15	2.47331e-13	5.09265	2.2142e-16	6.7441e-15	0.13889	0.542875	1	1.36709	0.000447068	0.0219419	-0.685766	3.44584e-05	0.0106059	-1.20152	0.118541	0.725979	5.03896	4.37255e-13	8.43917e-12	2.06435	2.16197e-08	3.31842e-07	1.7731	6.37799e-06	0.000540558
P41208	P41208	CETN2_HUMAN	Centrin-2	-0.55468	0.00045583	0.00265772	-0.309243	0.00682896	0.0226393	0.102097	0.2105	0.676748	-0.00439577	0.998719	1	-0.0430068	0.743893	1	-0.259123	0.00795343	0.188306	-0.442081	0.000517752	0.00240876	-0.606394	5.98998e-07	7.10535e-06	0.0576994	0.740463	1
P41212	P41212	ETV6_HUMAN	Transcription factor ETV6	0.348436	0.000433906	0.00254257	0.661577	2.09676e-07	2.1251e-06	0.0351037	0.575171	1	0.100723	0.294967	1	-0.0584005	0.739522	1	-0.212417	0.00700524	0.173175	0.626473	7.48405e-06	5.17949e-05	0.228425	0.0976152	0.243227	0.159123	0.270327	1
P41218	P41218	MNDA_HUMAN	Myeloid cell nuclear differentiation antigen	-0.115435	0.0279773	0.0829672	0.176965	0.000383022	0.00189182	-0.0535212	0.00636302	0.0692941	0.0184085	0.999819	1	0.00331007	1	1	-0.293362	1.47279e-05	0.00220842	0.177165	0.00131661	0.00544138	-0.086943	0.619265	0.92156	-0.0319108	0.998489	1
P41223	P41223	BUD31_HUMAN	Protein BUD31 homolog	-0.131183	0.74244	0.965485	0.354902	0.0655363	0.147633	-0.0413205	0.857599	1	0.320673	0.0945844	0.758751	-0.0541943	0.849481	1	-0.165412	0.756961	1	0.396222	0.116248	0.237119	-0.144057	0.656274	0.952152	0.374867	0.0913402	0.740755
P41226	P41226	UBA7_HUMAN	Ubiquitin-like modifier-activating enzyme 7	0.0554643	0.794275	1	0.155971	0.0679365	0.151507	-0.0595102	0.819667	1	0.0130839	1	1	-0.0405143	0.978222	1	-0.0844674	0.439604	1	0.210729	1.67844e-06	1.30873e-05	0.101536	0.414435	0.701278	0.0252593	0.999678	1
P41227	P41227	NAA10_HUMAN	N-alpha-acetyltransferase 10	-0.118826	0.212342	0.401222	-0.107265	0.188863	0.342571	-0.0750239	0.262344	0.758454	-0.0481903	0.712945	1	0.0270992	0.982539	1	-0.0639927	0.203891	0.905495	-0.0542676	0.643416	0.872409	-0.0281913	0.97556	1	0.00424732	0.999996	1
P41229	P41229	KDM5C_HUMAN	Lysine-specific demethylase 5C	0.0585009	0.754692	0.976856	0.0713158	0.791815	0.991974	0.0448606	0.262149	0.758454	-0.0458194	0.93515	1	0.0132932	0.992345	1	-0.0586342	0.939027	1	-0.0448306	0.687807	0.912913	-0.12102	0.394666	0.677453	-0.0525044	0.858788	1
[truncated: 3,424 more rows]
